# Supplementary material for: The potential mechanisms of reciprocal regulation of gut microbiota-liver immune signaling in metabolic dysfunction-associated steatohepatitis revealed in multi-omics analysis
Source: mSystems. 2025 Jun 10;10(7):e00518-25. doi: 10.1128/msystems.00518-25 (PMC12282060; doi:10.1128/msystems.00518-25)
Supplement: Table S3 — MetOrigin-based annotation of 267 metabolites. [file msystems.00518-25-s0003.xlsx]

## Sheet: Sheet1
Table S3:[MetOrigin-based annotation of 267 metabolites]
HMDBID	KEGGID	Name	Diff	Origin	Links
HMDB0000619	C00695	CholicAcid	1	Host; Microbiota; Food related; Drug related	Microbiota(BIGG:cholate KEGG:C00695,D10699); Food related(FooDB:FDB012810 HMDB:HMDB0000619 T3DB:T3D4343); Drug related(DrugBank:DB02659 KEGG:C00695,D10699)
NA	NA	3,4-Dimethyl-5-pentyl-2-furanpropanoicacid	1	Unknown	NA
HMDB0000267	C01879	PyroglutamicAcid	1	Host; Microbiota; Food related; Drug related	Microbiota(BIGG:5oxpro KEGG:C01879); Food related(FooDB:FDB014506 HMDB:HMDB0000267 T3DB:T3D4270); Drug related(DrugBank:DB03088)
HMDB0257180	NA	Retinylpropionate	1	Unknown	NA
HMDB0014378	C02518	AminosalicylicAcid	1	Drug related	Drug related(DrugBank:DB00233 KEGG:C02518,D00162)
HMDB0245168	NA	2-Hydroxyquinoxaline	1	Unknown	NA
HMDB0062735	NA	(R)-3-hydroxybutyrylcarnitine	1	Food related	Food related(HMDB:HMDB0062735)
HMDB0060400	C16596	5-Phenyl-1,3-oxazinane-2,4-dione	1	Host	NA
HMDB0000684	C00328	Kynurenine	1	Host; Microbiota; Food related; Drug related	Microbiota(BIGG:Lkynr ChEBI:16946 KEGG:C00328); Food related(FooDB:FDB022181 HMDB:HMDB0000684); Drug related(DrugBank:DB02070)
HMDB0000786	C07599	Oxypurinol	1	Food related; Drug related	Food related(FooDB:FDB022242); Drug related(DrugBank:DB05262 KEGG:C07599,D02365)
HMDB0253757	C12819	Kainicacid	1	Unknown	NA
HMDB0030452	C02010	BlasticidinS	1	Microbiota; Food related	Microbiota(ChEBI:15353,182497); Food related(HMDB:HMDB0030452)
HMDB0011654	C04692	2-(3-Carboxy-3-(methylammonio)propyl)-L-histidine	1	Microbiota; Food related	Microbiota(BIGG:cmaphis); Food related(FooDB:FDB028345)
HMDB0002231	C16526	GanosporericacidA	1	Microbiota; Food related; Drug related	Microbiota(ChEBI:32425); Food related(FooDB:FDB012569 HMDB:HMDB0002231); Drug related(DrugBank:DB14073)
HMDB0013058	NA	S-(9-deoxy-delta9,12-PGD2)-glutathione	1	Food related	Food related(FooDB:FDB029273)
HMDB0003352	C00400	Menthol	1	Food related; Drug related; Environment	Food related(FooDB:FDB014499 HMDB:HMDB0003352 T3DB:T3D3224); Drug related(DrugBank:DB00825 KEGG:C00400,D00064 T3DB:T3D3224); Environment(HMDB:HMDB0003352 T3DB:T3D3224)
HMDB0248132	NA	Alfaprostolum	1	Unknown	NA
HMDB0036693	NA	Acetylbalchanolide	1	Food related	Food related(FooDB:FDB015626 HMDB:HMDB0036693)
HMDB0251999	C14596	Ethamoxytriphetol	1	Unknown	NA
NA	NA	ValArgGly	1	Unknown	NA
HMDB0038018	NA	Cryptomeridiol11-rhamnoside	1	Food related	Food related(FooDB:FDB017226 HMDB:HMDB0038018)
HMDB0060335	C06205	1,2-Dihydronaphthalene-1,2-diol	1	Host	NA
HMDB0011637	C15516	TaurohyocholicAcid	1	Food related	Food related(FooDB:FDB028335 HMDB:HMDB0011637)
HMDB0000772	C16535	Nonadecanoicacid	1	Microbiota; Food related	Microbiota(ChEBI:39246 HMDB:HMDB0000772); Food related(FooDB:FDB004043 HMDB:HMDB0000772)
HMDB0258596	NA	Sulfonamidoethanol	1	Unknown	NA
HMDB0000145	C00468	Estrone	1	Host; Microbiota; Food related; Drug related	Microbiota(KEGG:C00468,D00067); Food related(FooDB:FDB012798 HMDB:HMDB0000145 T3DB:T3D4746); Drug related(DrugBank:DB00655 KEGG:C00468,D00067 T3DB:T3D4746)
HMDB0304943	C02366	3-Methyloxindole	1	Unknown	NA
HMDB0001008	C00500	Biliverdin	1	Host; Microbiota; Food related; Drug related	Microbiota(BIGG:biliverd KEGG:C00500); Food related(FooDB:FDB022366); Drug related(DrugBank:DB02073)
HMDB0240259	C05793	Stercobilin	1	Microbiota	Microbiota(HMDB:HMDB0240259)
HMDB0302604	NA	5-Hydroxy-4-methoxybisabola-2,10-dien-9-one	1	Food related	Food related(FooDB:FDB005323)
HMDB0244750	NA	2,4-Thiazolidinedicarboxylicacid,2-methyl-	1	Unknown	NA
HMDB0258368	C11317	SolutolHS15	1	Unknown	NA
HMDB0241521	NA	13-Hydroxyoctadecanoylcarnitine	1	Unknown	NA
HMDB0247249	C13630	7-Ethoxyresorufin	1	Unknown	NA
HMDB0015254	C07773	Ambenonium	1	Drug related; Environment	Drug related(DrugBank:DB01122 T3DB:T3D2991); Environment(T3DB:T3D2991)
HMDB0035407	C16949	Dehydrocurdione	1	Food related	Food related(FooDB:FDB014082 HMDB:HMDB0035407)
HMDB0303595	NA	(R)-Menthone8-thioacetate	1	Food related	Food related(FooDB:FDB016427)
HMDB0240904	NA	8-methylnonadecanoylcarnitine	1	Unknown	NA
HMDB0244700	NA	1-(4-(5-Maleimidopentyl)aminobenzyl)ethylenediaminetetraaceticacid	1	Unknown	NA
HMDB0011557	NA	MG(0:0/22:6(4Z,7Z,10Z,13Z,16Z,19Z)/0:0)	1	Food related	Food related(FooDB:FDB028270 HMDB:HMDB0011557)
HMDB0006029	NA	N-Acetylglutamine	1	Food related; Drug related	Food related(FooDB:FDB023808); Drug related(DrugBank:DB04167)
HMDB0010375	C04230	PC(17:0/0:0)	1	Host; Microbiota; Food related	Microbiota(KEGG:C04230); Food related(FooDB:FDB027532 HMDB:HMDB0010375)
HMDB0303975	C05913	(3Z)-phytochromobilin	1	Food related	Food related(FooDB:FDB030122)
HMDB0253391	NA	N-(3-Methyl-2-pyridyl)-3-phenylsuccinimide	1	Unknown	NA
HMDB0254597	NA	MethylL-leucinate	1	Unknown	NA
HMDB0029729	NA	5-Ethyl-2-methylpyridine	1	Food related	Food related(FooDB:FDB000925 HMDB:HMDB0029729)
HMDB0031244	NA	Isobutylpropylamine	1	Food related	Food related(HMDB:HMDB0031244)
HMDB0113518	C01241	PE-NMe(22:0/18:3(9Z,12Z,15Z))	1	Host; Microbiota	Microbiota(KEGG:C01241)
HMDB0000564	C00157	PC(18:2(9Z,12Z)/20:5(5Z,8Z,11Z,14Z,17Z))	1	Host; Microbiota; Food related; Drug related	Microbiota(KEGG:C00157); Food related(FooDB:FDB022121 HMDB:HMDB0000564); Drug related(DrugBank:DB09114)
HMDB0000564	C00157	PC(22:5(4Z,7Z,10Z,13Z,16Z)/18:2(9Z,12Z))	1	Host; Microbiota; Food related; Drug related	Microbiota(KEGG:C00157); Food related(FooDB:FDB022121 HMDB:HMDB0000564); Drug related(DrugBank:DB09114)
HMDB0013154	NA	12-Hydroxy-12-octadecanoylcarnitine	1	Food related	Food related(FooDB:FDB029311 HMDB:HMDB0013154)
HMDB0245004	NA	L-Felinine	1	Unknown	NA
HMDB0060547	NA	Hydroxybuprenorphine	1	Unknown	NA
HMDB0251115	NA	Dioctylsebacate	1	Unknown	NA
HMDB0030935	NA	9,10,13-Trihydroxystearicacid	1	Food related	Food related(FooDB:FDB002904 HMDB:HMDB0030935)
HMDB0116657	C00344	PG(i-12:0/a-17:0)	1	Host; Food related	Food related(HMDB:HMDB0116657)
HMDB0302902	C06179	Hygrine	1	Microbiota; Food related	Microbiota(ChEBI:46750); Food related(FooDB:FDB006790)
HMDB0010391	C04230	LysoPC(20:1(11Z)/0:0)	1	Host; Microbiota; Food related	Microbiota(KEGG:C04230); Food related(FooDB:FDB027542 HMDB:HMDB0010391)
HMDB0250647	NA	Cycloheptyl	1	Unknown	NA
HMDB0030325	C06182	(+/-)-Pelletierine	1	Food related	Food related(FooDB:FDB002166 HMDB:HMDB0030325)
HMDB0034319	C10681	Furofoline	1	Food related	Food related(FooDB:FDB012671 HMDB:HMDB0034319)
HMDB0005006	C06834	Atorvastatin	1	Food related; Drug related; Environment	Food related(FooDB:FDB023579); Drug related(DrugBank:DB01076 KEGG:C06834,D07474); Environment(HMDB:HMDB0005006)
HMDB0041527	C15792	3-Dehydroteasterone	1	Food related	Food related(FooDB:FDB021504 HMDB:HMDB0041527)
HMDB0010375	C04230	PC(16:0/0:0)	1	Host; Microbiota; Food related	Microbiota(KEGG:C04230); Food related(FooDB:FDB027532 HMDB:HMDB0010375)
NA	NA	PC(20:3/0:0)	1	Unknown	NA
HMDB0011518	NA	LysoPE(20:4(8Z,11Z,14Z,17Z)/0:0)	1	Food related	Food related(FooDB:FDB028234 HMDB:HMDB0011518)
HMDB0002776	C04671	(5Z)-(15S)-11alpha-Hydroxy-9,15-dioxoprostanoate	1	Host; Food related	Food related(FooDB:FDB023063 HMDB:HMDB0002776)
HMDB0259194	NA	Triethyleneglycolmonohexylether	1	Unknown	NA
HMDB0000564	C00157	PC(14:0/22:2(13Z,16Z))	1	Host; Microbiota; Food related; Drug related	Microbiota(KEGG:C00157); Food related(FooDB:FDB022121 HMDB:HMDB0000564); Drug related(DrugBank:DB09114)
HMDB0244836	C14500	19-Norandrostenedione	1	Drug related	Drug related(DrugBank:DB01434)
HMDB0242339	NA	(1R,7S,13S,15S)-2,15-Dihydroxy-7-methyl-6-oxabicyclo[11.3.0hexadeca-3,11-dien-5-one	1	Unknown	NA
HMDB0253125	NA	(4E,7E,10E,13E)-Hexadeca-4,7,10,13-tetraenoicacid	1	Unknown	NA
HMDB0030039	NA	Jasmolone	1	Food related	Food related(HMDB:HMDB0030039)
NA	NA	O-Stearoylcarnitine	1	Unknown	NA
HMDB0037326	C16309	Traumatin	1	Food related	Food related(FooDB:FDB000515 HMDB:HMDB0037326)
HMDB0304175	NA	4-hydroxy-2-nonenal-[Cys-Glyconjugate	1	Food related	Food related(FooDB:FDB030496)
HMDB0030516	NA	Petasinine	1	Food related	Food related(HMDB:HMDB0030516)
HMDB0241573	NA	(13Z)-3-Hydroxyicos-13-enoylcarnitine	1	Unknown	NA
HMDB0042044	NA	Tolmetinglucuronide	1	Unknown	NA
NA	NA	N-LinoleoylValine	1	Unknown	NA
HMDB0001898	C05790	Mesobilirubinogen	1	Food related	Food related(FooDB:FDB022727)
HMDB0072871	NA	MG(21:0/0:0/0:0)	1	Food related	Food related(FooDB:FDB044872 HMDB:HMDB0072871)
HMDB0246435	C14698	4-Heptylphenol	1	Drug related	Drug related(DrugBank:DB03941)
HMDB0253295	NA	Hydroxytetradecadienyl-l-carnitine	1	Unknown	NA
HMDB0033679	C16305	Pelargonidin3-sophoroside	1	Food related	Food related(FooDB:FDB011782 HMDB:HMDB0033679)
NA	NA	LeuAspAla	1	Unknown	NA
HMDB0002250	NA	Lauroylcarnitine	1	Food related	Food related(FooDB:FDB022928 HMDB:HMDB0002250)
HMDB0241891	NA	(4Z)-6-[(1S,2R,3R)-3-Hydroxy-2-[(1E,3S,5Z,8Z)-3-hydroxyundeca-1,5,8-trien-1-yl-5-oxocyclopentylhex-4-enoylcarnitine	1	Unknown	NA
HMDB0004350	C06180	Anabasine	1	Food related; Environment	Food related(FooDB:FDB023366 T3DB:T3D3108); Environment(HMDB:HMDB0004350 T3DB:T3D3108)
HMDB0060661	C16542	APC	1	Microbiota; Food related; Drug related	Microbiota(BIGG:mthgxl ChEBI:17158 KEGG:C00546); Food related(FooDB:FDB031000); Drug related(DrugBank:DB03587)
HMDB0030323	C13782	Paxilline	1	Microbiota; Food related	Microbiota(KEGG:C13782 T3DB:T3D3780); Food related(FooDB:FDB002165 HMDB:HMDB0030323 T3DB:T3D3780)
HMDB0060169	C03374	Mono(glucosyluronicacid)bilirubin	1	Unknown	NA
HMDB0014466	C06824	Amitriptyline	1	Drug related; Environment	Drug related(DrugBank:DB00321 KEGG:C06824,D07448 T3DB:T3D2480); Environment(T3DB:T3D2480)
HMDB0034295	C19621	Floionolicacid	1	Microbiota; Food related	Microbiota(ChEBI:133325); Food related(FooDB:FDB012635 HMDB:HMDB0034295)
HMDB0000128	C00581	Guanidoaceticacid	1	Host; Microbiota; Food related; Drug related	Microbiota(ChEBI:16344 KEGG:C00581); Food related(FooDB:FDB005417 T3DB:T3D4149); Drug related(DrugBank:DB02751)
HMDB0304176	NA	4-hydroxy-2-nonenal-[L-Cysconjugate	1	Food related	Food related(FooDB:FDB030497)
HMDB0013903	C16654	(3Z)-2-Propylpent-3-enoicacid	1	Food related	Food related(HMDB:HMDB0013903)
HMDB0060498	C19606	NNAL-N-glucuronide	1	Food related	Food related(FooDB:FDB034585)
HMDB0242046	NA	N-MyristoylArginine	1	Unknown	NA
HMDB0290417	NA	SM(d17:2(4E,8Z)/LTE4)	1	Unknown	NA
HMDB0252854	NA	Glycerylmethylmethacrylate	1	Unknown	NA
HMDB0036141	NA	Menthylethyleneglycolcarbonate	1	Food related	Food related(FooDB:FDB014992 HMDB:HMDB0036141)
HMDB0241046	NA	3-methylheptanedioylcarnitine	1	Unknown	NA
HMDB0061881	C02129	4-Acetylbutyrate	1	Food related	Food related(HMDB:HMDB0061881)
HMDB0034266	C08271	L-Coprine	1	Food related	Food related(FooDB:FDB012597 HMDB:HMDB0034266 T3DB:T3D2454)
HMDB0029838	C06537	Harmalol	1	Food related	Food related(FooDB:FDB001053 HMDB:HMDB0029838)
HMDB0012948	C05647	Formyl-5-hydroxykynurenamine	1	Host; Microbiota; Food related	Microbiota(KEGG:C05647); Food related(FooDB:FDB029224)
HMDB0014638	C07210	Zidovudine	1	Drug related; Environment	Drug related(DrugBank:DB00495 KEGG:C07210,D00413 T3DB:T3D4720); Environment(T3DB:T3D4720)
HMDB0004193	C05842	N1-Methyl-2-pyridone-5-carboxamide	1	Host; Food related	Food related(FooDB:FDB023330 T3DB:T3D4178)
HMDB0001476	C00632	3-HydroxyanthranilicAcid	1	Host; Microbiota; Food related; Drug related	Microbiota(BIGG:3hanthrn ChEBI:15793,36559 KEGG:C00632); Food related(FooDB:FDB010582 HMDB:HMDB0001476); Drug related(DrugBank:DB03644)
HMDB0256804	C14186	Prometon	1	Unknown	NA
HMDB0000157	C00262	Hypoxanthine	1	Host; Microbiota; Food related; Drug related	Microbiota(BIGG:hxan ChEBI:17368 KEGG:C00262); Food related(FooDB:FDB003949 HMDB:HMDB0000157 T3DB:T3D4150); Drug related(DrugBank:DB04076)
HMDB0255048	C06809	N-Acetyl-D-cysteine	1	Drug related	Drug related(DrugBank:DB06151 KEGG:C06809,D00221)
HMDB0000488	NA	(4E,15Z)-Bilirubin	1	Food related	Food related(FooDB:FDB022070)
HMDB0030091	C00329	Glucosamine	1	Host; Food related	Food related(FooDB:FDB001474 HMDB:HMDB0030091)
HMDB0000656	C05526	Cysteineglutathionedisulfide	1	Food related	Food related(FooDB:FDB022166)
HMDB0011111	C00222	Malonicsemialdehyde	1	Host; Microbiota; Food related	Microbiota(BIGG:msa KEGG:C00222); Food related(FooDB:FDB027893 HMDB:HMDB0011111)
NA	NA	Methylenebisacrylamide	1	Unknown	NA
HMDB0001414	C00134	Putrescine	1	Host; Microbiota; Food related; Drug related	Microbiota(BIGG:ptrc ChEBI:17148 HMDB:HMDB0001414 KEGG:C00134); Food related(FooDB:FDB001494 HMDB:HMDB0001414 T3DB:T3D4169); Drug related(DrugBank:DB01917)
HMDB0254205	NA	Lumirubin	1	Unknown	NA
HMDB0010375	C04230	LysoPC(14:0/0:0)	1	Host; Microbiota; Food related	Microbiota(KEGG:C04230); Food related(FooDB:FDB027532 HMDB:HMDB0010375)
HMDB0011496	NA	LysoPE(0:0/22:6(4Z,7Z,10Z,13Z,16Z,19Z))	1	Food related	Food related(FooDB:FDB028212 HMDB:HMDB0011496)
HMDB0010397	C04230	LysoPC(20:5(5Z,8Z,11Z,14Z,17Z)/0:0)	1	Host; Microbiota; Food related	Microbiota(KEGG:C04230); Food related(FooDB:FDB027548 HMDB:HMDB0010397)
NA	NA	N-DocosahexaenoylGlutamine	1	Unknown	NA
HMDB0033941	C08449	Falcarindiol	1	Food related	Food related(FooDB:FDB012149 HMDB:HMDB0033941)
HMDB0036207	NA	Alpha-Amylcinnamylacetate	1	Food related	Food related(FooDB:FDB015065 HMDB:HMDB0036207)
HMDB0032449	NA	1-Octene	1	Food related	Food related(FooDB:FDB009958 HMDB:HMDB0032449)
HMDB0013222	C03065	3-Guanidinopropanoate	1	Food related; Drug related	Food related(FooDB:FDB029341); Drug related(KEGG:C03065,D12779)
HMDB0037023	NA	2-Hydroxy-2,6,6-trimethylcyclohexanone	1	Food related	Food related(FooDB:FDB016003 HMDB:HMDB0037023)
HMDB0000811	C15515	Hyodeoxycholicacid	1	Food related	Food related(FooDB:FDB022259 HMDB:HMDB0000811)
HMDB0000177	C00135	L-Histidine	1	Host; Microbiota; Food related; Drug related; Environment	Microbiota(BIGG:his__L ChEBI:15971 KEGG:C00135,D00032); Food related(FooDB:FDB011856 HMDB:HMDB0000177 T3DB:T3D4363); Drug related(DrugBank:DB00117 KEGG:C00135,D00032 T3DB:T3D4363); Environment(HMDB:HMDB0000177 T3DB:T3D4363)
HMDB0000187	C00065	L-Serine	1	Host; Microbiota; Food related; Drug related; Environment	Microbiota(BIGG:ser__L ChEBI:17115 KEGG:C00065,D00016); Food related(FooDB:FDB012739 HMDB:HMDB0000187 T3DB:T3D4367); Drug related(DrugBank:DB00133 KEGG:C00065,D00016 T3DB:T3D4367); Environment(HMDB:HMDB0000187 T3DB:T3D4367)
HMDB0000008	C05984	2-HydroxybutyricAcid	1	Host; Microbiota; Food related	Microbiota(BIGG:2hb KEGG:C05984); Food related(FooDB:FDB021867)
HMDB0029940	C01768	Alginicacid	1	Microbiota; Food related; Drug related	Microbiota(KEGG:C01768,D02324,G00316,G07287,G07471,G08476,G10593); Food related(HMDB:HMDB0029940); Drug related(DrugBank:DB13518 KEGG:C01768,D02324,G00316,G07287,G07471,G08476,G10593)
HMDB0060006	NA	N-(2-formyl-3-chlorophenyl)anthranilicacid	1	Unknown	NA
HMDB0014766	C06921	Clorazepate	1	Drug related; Environment	Drug related(DrugBank:DB00628 KEGG:C06921,D00694 T3DB:T3D2842); Environment(T3DB:T3D2842)
HMDB0061164	NA	N-Trifluoroacetyladriamycin	1	Unknown	NA
HMDB0013674	C01108	1,2,3-Trihydroxybenzene	1	Microbiota; Food related	Microbiota(HMDB:HMDB0013674 KEGG:C01108); Food related(FooDB:FDB008735)
HMDB0245909	NA	3-Iodo-alpha-methyl-l-tyrosine	1	Unknown	NA
HMDB0254002	D11631	Lefamulin	1	Drug related	Drug related(KEGG:D11631)
HMDB0094711	C16322	9-Oxo-nonanoicacid	1	Food related	Food related(HMDB:HMDB0094711)
HMDB0010350	C03033	2-Phenylethanolglucuronide	1	Host; Microbiota; Food related	Microbiota(KEGG:C03033); Food related(FooDB:FDB027502)
HMDB0250510	NA	Butyl-(2,5-dimethyl-7-(2,4,6-trimethylphenyl)-7H-pyrrolo(2,3-d)pyrimidin-4-yl)ethylamine	1	Unknown	NA
HMDB0242256	NA	(+)-Lysergicacid	1	Unknown	NA
HMDB0060476	C01880	Epsilon-Caprolactone	1	Microbiota	Microbiota(KEGG:C01880)
HMDB0248390	C18774	Ancymidol	1	Unknown	NA
HMDB0062534	NA	TetraHCA	1	Food related	Food related(HMDB:HMDB0062534)
HMDB0250439	C19902	Contignasterol	1	Unknown	NA
NA	NA	7alpha-hydroxy-3-oxochol-4-en-24-oicAcid	1	Unknown	NA
HMDB0015190	C06975	Echothiophate	1	Drug related	Drug related(DrugBank:DB01057 KEGG:C06975,D02193)
HMDB0000222	C02990	Palmitoylcarnitine	1	Host; Microbiota; Food related	Microbiota(KEGG:C02990); Food related(FooDB:FDB021910 HMDB:HMDB0000222)
HMDB0001442	C04741	Prostavasin	1	Food related; Drug related	Food related(FooDB:FDB022625 HMDB:HMDB0001442); Drug related(DrugBank:DB00770 KEGG:C04741,D00180)
HMDB0038982	C14550	4-Nonylphenol	1	Food related; Environment	Food related(FooDB:FDB018468 HMDB:HMDB0038982 T3DB:T3D4836); Environment(HMDB:HMDB0038982 T3DB:T3D4836)
HMDB0251351	C14578	Diisodecylphthalate	1	Food related	Food related(T3DB:T3D3645)
HMDB0000496	C03033	Deoxycholicacid3-glucuronide	1	Host; Microbiota; Food related	Microbiota(KEGG:C03033); Food related(FooDB:FDB022075)
HMDB0244272	C02774	10-HydroxydecanoicAcid	1	Unknown	NA
HMDB0302821	C21725	Manoyloxide	1	Food related	Food related(FooDB:FDB006376)
HMDB0002685	C06475	ProstaglandinF1a	1	Food related	Food related(FooDB:FDB023044 HMDB:HMDB0002685)
HMDB0252956	NA	1-Isopropyl-N-((6-methyl-2-oxo-4-propyl-1,2-dihydropyridin-3-yl)methyl)-6-(2-(4-methylpiperazin-1-yl)pyridin-4-yl)-1H-indazole-4-carboxamide	1	Unknown	NA
HMDB0004708	C14833	9,12,13-TriHOME	1	Food related	Food related(FooDB:FDB023418 HMDB:HMDB0004708)
HMDB0257364	C08909	Ruscogenin	1	Drug related	Drug related(DrugBank:DB15830 KEGG:C08909,D08498)
HMDB0041365	NA	25-Acetylvulgaroside	1	Food related	Food related(FooDB:FDB021290 HMDB:HMDB0041365)
HMDB0245288	NA	(2R)-2-{[(9Z)-Hexadec-9-enoyloxy}-3-hydroxypropyl2-(trimethylazaniumyl)ethylphosphate	1	Unknown	NA
HMDB0062399	NA	4-cholesten-7alpha,12alpha,24-triol-3-one	1	Food related	Food related(HMDB:HMDB0062399)
HMDB0006763	C05501	20a,22b-Dihydroxycholesterol	1	Host; Food related	Food related(FooDB:FDB024066 HMDB:HMDB0006763)
HMDB0011662	C04840	3-beta-Hydroxy-4-beta-methyl-5-alpha-cholest-7-ene-4-alpha-carboxylate	1	Food related	Food related(FooDB:FDB028353 HMDB:HMDB0011662)
HMDB0304489	NA	Sphinganine(C20)	1	Food related	Food related(FooDB:FDB031182)
HMDB0031677	NA	5-(14-Nonadecenyl)-1,3-benzenediol	1	Food related	Food related(FooDB:FDB008337 HMDB:HMDB0031677)
HMDB0007098	C00165	DG(15:0/18:4(6Z,9Z,12Z,15Z)/0:0)	1	Food related	Food related(FooDB:FDB024292 HMDB:HMDB0007098)
HMDB0002103	C15610	27-Hydroxycholesterol	1	Host; Food related	Food related(FooDB:FDB022846 HMDB:HMDB0002103)
HMDB0034555	NA	(25S)-26-Hydroxy-24-methylenecycloartan-3-one	1	Food related	Food related(FooDB:FDB013067 HMDB:HMDB0034555)
NA	NA	4-(undecan-5-yl)benzene-1-SulfonicAcid	1	Unknown	NA
HMDB0302897	NA	1-O-Isopentyl-3-O-octadec-2-enoylglycerol	1	Food related	Food related(FooDB:FDB006751)
HMDB0242163	NA	3-Methoxycatecholsulfate	1	Unknown	NA
HMDB0011526	NA	LysoPE(22:6(4Z,7Z,10Z,13Z,16Z,19Z)/0:0)	1	Food related	Food related(FooDB:FDB028242 HMDB:HMDB0011526)
HMDB0269506	NA	PG(20:4(5Z,8Z,11Z,14Z)-OH(16R)/20:1(11Z))	1	Unknown	NA
HMDB0252508	NA	[(2S,3S,4S,5S,6R)-4,5-Dihydroxy-2,6-dimethyloxan-3-ylhydrogensulfate	1	Unknown	NA
HMDB0033244	C14214	DibutylPhthalate	1	Food related; Drug related; Environment	Food related(FooDB:FDB011261 HMDB:HMDB0033244 T3DB:T3D0052); Drug related(DrugBank:DB13716); Environment(HMDB:HMDB0033244 T3DB:T3D0052)
HMDB0009816	NA	PI(18:0/20:4(8Z,11Z,14Z,17Z))	1	Food related	Food related(FooDB:FDB027006 HMDB:HMDB0009816)
HMDB0297357	NA	DG(a-13:0/0:0/20:3(8Z,11Z,14Z)-2OH(5,6))	1	Unknown	NA
HMDB0012108	C04230	LysoPC(17:0/0:0)	1	Host; Microbiota; Food related	Microbiota(KEGG:C04230); Food related(FooDB:FDB028772 HMDB:HMDB0012108)
HMDB0035473	NA	Avocadyne	1	Food related	Food related(FooDB:FDB014158 HMDB:HMDB0035473)
HMDB0059643	C11509	3beta-hydroxy-4beta-methyl-5alpha-cholest-7-ene-4alpha-carbaldehyde	1	Food related	Food related(HMDB:HMDB0059643)
HMDB0036064	C17568	27-Hydroxyisomangiferolicacid	1	Microbiota; Food related	Microbiota(BIGG:q6 ChEBI:52971); Food related(FooDB:FDB014886 HMDB:HMDB0036064)
NA	NA	DodecylbenzenesulfonicAcid	1	Unknown	NA
HMDB0036371	NA	3-Hydroxy-1-phenyl-1-eicosanone	1	Food related	Food related(FooDB:FDB015249 HMDB:HMDB0036371)
NA	NA	10Z-Nonadecenoicacid	1	Unknown	NA
HMDB0003533	C01301	3a,7a,12a-Trihydroxy-5b-cholestan-26-al	1	Host; Food related	Food related(FooDB:FDB023188 HMDB:HMDB0003533)
HMDB0031009	C10809	AdipostatinA	1	Microbiota; Food related	Microbiota(ChEBI:2120); Food related(FooDB:FDB002998 HMDB:HMDB0031009)
HMDB0254509	D02726	METENEPROST	1	Drug related	Drug related(KEGG:D02726)
HMDB0000641	C00064	L-Glutamine	1	Host; Microbiota; Food related; Drug related; Environment	Microbiota(BIGG:gln__L ChEBI:18050 KEGG:C00064,D00015); Food related(FooDB:FDB030965 HMDB:HMDB0000641 T3DB:T3D4319); Drug related(DrugBank:DB00130 KEGG:C00064,D00015 T3DB:T3D4319); Environment(HMDB:HMDB0000641 T3DB:T3D4319)
HMDB0034081	C11049	24-Epibrassinolide	1	Food related	Food related(FooDB:FDB012340 HMDB:HMDB0034081)
NA	NA	PE(22:6/0:0)	1	Unknown	NA
HMDB0244151	NA	1,24,25-trihydroxyvitaminD3	1	Unknown	NA
HMDB0004690	C14810	10-hydroxy-11S,12S-epoxy-5Z,8Z,14Z-eicosatrienoicacid	1	Host; Food related	Food related(FooDB:FDB023407 HMDB:HMDB0004690)
NA	C08260	Hexadecanedioicacid	1	Unknown	NA
HMDB0002226	C16527	AdrenicAcid	1	Food related	Food related(FooDB:FDB022918 HMDB:HMDB0002226)
HMDB0004702	C14826	12,13-EpOME	1	Host; Microbiota; Food related	Microbiota(ChEBI:38299 KEGG:C14826); Food related(FooDB:FDB023414 HMDB:HMDB0004702)
HMDB0006472	C18230	Calcitroicacid	1	Food related	Food related(FooDB:FDB023930 HMDB:HMDB0006472)
HMDB0033198	NA	(5alpha,6beta,14alpha,20R,22R)-5,6,14,20,27-Pentahydroxy-1-oxowith-24-enolide	1	Food related	Food related(FooDB:FDB011210 HMDB:HMDB0033198)
NA	NA	2,3-dinorProstaglandinE1	1	Unknown	NA
HMDB0247056	C15636	6-Ethylchenodeoxycholicacid	1	Drug related	Drug related(DrugBank:DB05990 KEGG:C15636,D09360)
HMDB0004704	C14828	9,10-DHOME	1	Food related	Food related(FooDB:FDB023415 HMDB:HMDB0004704)
HMDB0034091	NA	PonasterosideA	1	Food related	Food related(FooDB:FDB012352 HMDB:HMDB0034091)
HMDB0000518	C02528	ChenodeoxycholicAcid	1	Host; Microbiota; Food related; Drug related	Microbiota(KEGG:C02528,D00163); Food related(FooDB:FDB022087 HMDB:HMDB0000518); Drug related(DrugBank:DB06777 KEGG:C02528,D00163)
HMDB0000626	C04483	DeoxycholicAcid	1	Food related; Drug related	Food related(FooDB:FDB012780 HMDB:HMDB0000626 T3DB:T3D4961); Drug related(DrugBank:DB03619 KEGG:C04483,D10781)
HMDB0040756	NA	3-Hydroxy-6,8-dimethoxy-7(11)-eremophilen-12,8-olide	1	Food related	Food related(FooDB:FDB020570 HMDB:HMDB0040756)
NA	C06087	AbieticAcid	1	Unknown	NA
HMDB0009815	NA	PI(18:0/20:4(5Z,8Z,11Z,14Z))	1	Food related	Food related(FooDB:FDB027005 HMDB:HMDB0009815)
HMDB0303085	NA	1-(4-O-beta-D-glucopyranosyl-3-methoxyphenyl)-3,5-dihydroxydecane	1	Food related	Food related(FooDB:FDB007713)
NA	NA	Cholicacidglucuronide	1	Unknown	NA
HMDB0000673	C01595	LinoleicAcid	1	Host; Microbiota; Food related; Drug related; Environment	Microbiota(BIGG:lnlc ChEBI:17351,30245 KEGG:C01595); Food related(FooDB:FDB006562 HMDB:HMDB0000673 T3DB:T3D4928); Drug related(DrugBank:DB14104); Environment(HMDB:HMDB0000673 T3DB:T3D4928)
HMDB0014372	C07074	Lovastatin	1	Drug related; Environment	Drug related(DrugBank:DB00227 KEGG:C07074,D00359 T3DB:T3D4787); Environment(T3DB:T3D4787)
HMDB0303984	NA	(9Z)-12-oxo-dodec-9-enoate	1	Food related	Food related(FooDB:FDB030135)
HMDB0000399	C01094	3a,6b,7a,12a-Tetrahydroxy-5b-cholanoicacid	1	Host; Microbiota; Food related	Microbiota(BIGG:f1p KEGG:C01094); Food related(FooDB:FDB022410 HMDB:HMDB0000399)
HMDB0036317	NA	Canavalioside	1	Food related	Food related(FooDB:FDB015186 HMDB:HMDB0036317)
HMDB0254177	C21130	Lovastatinacid	1	Unknown	NA
HMDB0004096	C05660	5-Methoxyindoleacetate	1	Host; Food related	Food related(FooDB:FDB023312)
HMDB0241045	NA	3,4-dimethylidenehexanedioylcarnitine	1	Unknown	NA
HMDB0252705	NA	Gevotroline	1	Unknown	NA
HMDB0248383	NA	Anamorelin	1	Drug related	Drug related(DrugBank:DB06645)
HMDB0256563	NA	Pinometostat	1	Drug related	Drug related(DrugBank:DB12920)
HMDB0000792	C08277	SebacicAcid	1	Microbiota; Food related; Drug related; Environment	Microbiota(ChEBI:41865); Food related(FooDB:FDB022247 HMDB:HMDB0000792 T3DB:T3D4883); Drug related(DrugBank:DB07645); Environment(HMDB:HMDB0000792 T3DB:T3D4883)
HMDB0040901	NA	13-Hydroxy-9-methoxy-10-oxo-11-octadecenoicacid	1	Food related	Food related(FooDB:FDB020737 HMDB:HMDB0040901)
HMDB0302747	NA	(+)-1,2-Epoxyneomenthylacetate	1	Food related	Food related(FooDB:FDB006039)
HMDB0304934	NA	4-Allylpyrocatecholsulfate	1	Unknown	NA
HMDB0287232	NA	PC(20:2(11Z,14Z)/PGE1)	1	Unknown	NA
HMDB0253305	C09482	Hymenoxon	1	Unknown	NA
HMDB0001190	C00637	Indoleacetaldehyde	1	Host; Microbiota; Food related	Microbiota(BIGG:id3acald ChEBI:18086 KEGG:C00637); Food related(FooDB:FDB013950 HMDB:HMDB0001190)
HMDB0004362	C21642	4-Hydroxynonenal	1	Food related	Food related(FooDB:FDB020986 HMDB:HMDB0004362 T3DB:T3D4180)
NA	NA	5-(4-Methyl-5-Oxo-2H-Furan-3-Yl)PentanoicAcid	1	Unknown	NA
HMDB0062660	C01046	N-Methyl-L-GlutamicAcid	1	Microbiota	Microbiota(KEGG:C01046)
HMDB0000635	NA	Succinylacetone	1	Food related	Food related(FooDB:FDB022156 T3DB:T3D4471)
HMDB0250518	NA	CpGdinucleotides	1	Unknown	NA
HMDB0247359	NA	3,4,5-Trihydroxy-6-(6-hydroxy-3-oxospiro[2-benzofuran-1,9-xanthene-3-yl)oxyoxane-2-carboxylicacid	1	Unknown	NA
HMDB0011725	C16199	5-Sulfosalicylicacid	1	Food related	Food related(FooDB:FDB028407)
HMDB0031210	NA	Zymonicacid	1	Food related	Food related(HMDB:HMDB0031210)
HMDB0244484	NA	S-(6-Purinyl)cysteine	1	Unknown	NA
HMDB0030985	NA	Alpha-Carboxy-delta-decalactone	1	Food related	Food related(HMDB:HMDB0030985)
HMDB0000718	C08262	IsovalericAcid	1	Microbiota; Food related; Drug related	Microbiota(BIGG:3mb); Food related(FooDB:FDB001324 HMDB:HMDB0000718); Drug related(DrugBank:DB03750)
HMDB0000011	C01089	3-HydroxybutanoicAcid	1	Host; Microbiota; Food related	Microbiota(BIGG:bhb HMDB:HMDB0000011 KEGG:C01089); Food related(FooDB:FDB021869)
HMDB0304324	C00311	IsocitricAcid	1	Host; Microbiota; Food related	Microbiota(ChEBI:16087); Food related(FooDB:FDB030800)
HMDB0000444	NA	3-Furoicacid	1	Food related	Food related(FooDB:FDB022049)
HMDB0000175	C00130	Inosine5-Phosphate	1	Host; Microbiota; Food related; Drug related	Microbiota(BIGG:imp ChEBI:17202 KEGG:C00130); Food related(FooDB:FDB021901 HMDB:HMDB0000175); Drug related(DrugBank:DB04566)
HMDB0012249	C00441	L-Aspartate-semialdehyde	1	Microbiota; Food related	Microbiota(BIGG:aspsa ChEBI:13086,18051 KEGG:C00441); Food related(FooDB:FDB028891 HMDB:HMDB0012249)
HMDB0255850	NA	O-Demethylmetoprolol	1	Unknown	NA
HMDB0258086	NA	(2S,3S,4S,5R)-3,4,5-Trihydroxy-6-sulfooxyoxane-2-carboxylicacid	1	Unknown	NA
HMDB0000849	C00507	Rhamnose	1	Microbiota; Food related; Drug related	Microbiota(BIGG:rmn HMDB:HMDB0000849 KEGG:C00507); Food related(HMDB:HMDB0000849); Drug related(DrugBank:DB02961)
HMDB0000064	C00300	Creatine	1	Host; Microbiota; Food related; Drug related; Environment	Microbiota(KEGG:C00300); Food related(FooDB:FDB005403 HMDB:HMDB0000064 T3DB:T3D4290); Drug related(DrugBank:DB00148 T3DB:T3D4290); Environment(HMDB:HMDB0000064 T3DB:T3D4290)
HMDB0000943	C01620	ThreonicAcid	1	Microbiota; Food related; Drug related	Microbiota(ChEBI:15908,49060 HMDB:HMDB0000943); Food related(FooDB:FDB030975); Drug related(DrugBank:DB11192)
HMDB0000904	C00327	Citrulline	1	Host; Microbiota; Food related; Drug related	Microbiota(BIGG:citr__L ChEBI:16349 KEGG:C00327,D07706); Food related(FooDB:FDB011841 HMDB:HMDB0000904 T3DB:T3D4295); Drug related(DrugBank:DB00155 KEGG:C00327,D07706 T3DB:T3D4295)
HMDB0062618	NA	2,3-dinor-6-oxoprostaglandinF1alpha	1	Food related	Food related(HMDB:HMDB0062618)
HMDB0000505	C17737	Allocholicacid	1	Food related	Food related(FooDB:FDB012810 HMDB:HMDB0000505)
HMDB0031049	NA	Avocadyne4-acetate	1	Food related	Food related(FooDB:FDB003044 HMDB:HMDB0031049)
HMDB0005076	NA	13,14-DihydroPGF-1a	1	Food related	Food related(FooDB:FDB023617 HMDB:HMDB0005076)
HMDB0010728	NA	(R)-3-Hydroxydodecanoicacid	1	Food related; Drug related	Food related(FooDB:FDB027875 HMDB:HMDB0010728); Drug related(DrugBank:DB07930)
HMDB0012799	NA	5-Carboxy-gamma-chromanol	1	Food related	Food related(FooDB:FDB029178)
HMDB0032023	C17735	Demissidine	1	Food related	Food related(FooDB:FDB011650 HMDB:HMDB0032023)
HMDB0034423	C15793	2-Deoxycastasterone	1	Microbiota; Food related	Microbiota(ChEBI:27173); Food related(FooDB:FDB031232 HMDB:HMDB0034423)
HMDB0013192	NA	3a,7b,21-Trihydroxy-5b-cholanoicacid	1	Food related	Food related(FooDB:FDB029325 HMDB:HMDB0013192)
HMDB0295374	NA	DG(18:3(9,11,15)-OH(13)/0:0/15:0)	1	Unknown	NA
HMDB0000502	NA	3-DehydrocholicAcid	1	Food related	Food related(FooDB:FDB022080 HMDB:HMDB0000502)
HMDB0304207	C04814	4beta-hydroxymethyl-4alpha-methyl-5alpha-cholest-7-en-3beta-ol	1	Food related	Food related(FooDB:FDB030549)
HMDB0302980	C09715	Risbitin	1	Food related	Food related(FooDB:FDB007140)
HMDB0062742	NA	12alpha-hydroxy-3-oxo-5beta-cholan-24-oicAcid	1	Food related	Food related(HMDB:HMDB0062742)
HMDB0011506	NA	LysoPE(18:1(9Z)/0:0)	1	Food related	Food related(FooDB:FDB028222 HMDB:HMDB0011506)
HMDB0000296	C00299	Uridine	1	Host; Microbiota; Food related; Drug related	Microbiota(BIGG:uri ChEBI:16704 KEGG:C00299); Food related(FooDB:FDB007411 HMDB:HMDB0000296); Drug related(DrugBank:DB02745)
