# Supplementary material for: The potential mechanisms of reciprocal regulation of gut microbiota-liver immune signaling in metabolic dysfunction-associated steatohepatitis revealed in multi-omics analysis
Source: mSystems. 2025 Jun 10;10(7):e00518-25. doi: 10.1128/msystems.00518-25 (PMC12282060; doi:10.1128/msystems.00518-25)
Supplement: Table S4 — Overlapping metabolic pathways between PICRUSt2 and MESA. [file msystems.00518-25-s0004.xlsx]

## Sheet: Sheet1
Table S4:[24 overlapping metabolic pathways between PICRUSt2 and MESA]
category	subcategory	Pathway_ID	Description	MASH1	MASH2	MASH3	Con1	Con2	Con3
Metabolism	Global and overview maps	ko01100	Tryptophan metabolism	1.11235e+07	1.27555e+07	1.27267e+07	5.0082e+06	5.53138e+06	5.3244e+06
Metabolism	Global and overview maps	ko01120	Sphingolipid metabolism	2.78596e+06	3.2212e+06	3.17822e+06	1.23679e+06	1.419e+06	1.36429e+06
Metabolism	Global and overview maps	ko01230	Pyrimidine metabolism	1.90443e+06	2.53213e+06	2.39239e+06	1.29212e+06	1.53732e+06	1.48387e+06
Genetic Information Processing	Translation	ko03010	Purine metabolism	1.89405e+06	1.92088e+06	1.95651e+06	750456	786549	754950
Metabolism	Global and overview maps	ko01200	Propanoate metabolism	1.69866e+06	1.93071e+06	1.91143e+06	747748	860403	835052
Environmental Information Processing	Membrane transport	ko02010	Primary bile acid biosynthesis	1.83853e+06	1.924e+06	2.01605e+06	640382	819712	744598
Metabolism	Nucleotide metabolism	ko00230	Pentose and glucuronate interconversions	1.33741e+06	1.43566e+06	1.50339e+06	486465	526859	495827
Metabolism	Carbohydrate metabolism	ko00500	Nitrogen metabolism	1.18622e+06	1.16593e+06	1.29205e+06	502528	528973	517127
Metabolism	Carbohydrate metabolism	ko00520	Inositol phosphate metabolism	1.143e+06	1.10673e+06	1.19785e+06	462742	466068	453199
Metabolism	Carbohydrate metabolism	ko00010	Histidine metabolism	1.16956e+06	1.14117e+06	1.20967e+06	378453	395496	386731
Cellular Processes	Cellular community - prokaryotes	ko02024	Glyoxylate and dicarboxylate metabolism	1.08251e+06	1.08383e+06	1.15228e+06	369151	443322	419969
Metabolism	Nucleotide metabolism	ko00240	Glycine, serine and threonine metabolism	1.02832e+06	1.0227e+06	1.09409e+06	341890	358168	341988
Genetic Information Processing	Translation	ko00970	Glycerophospholipid metabolism	893668	915410	927784	352819	375419	357137
Metabolism	Carbohydrate metabolism	ko00620	Glutathione metabolism	755573	849785	859397	279368	301927	295274
Genetic Information Processing	Replication and repair	ko03440	Fructose and mannose metabolism	737057	750149	767217	301553	320644	311613
Environmental Information Processing	Membrane transport	ko02060	Fatty acid degradation	749284	639951	729676	327645	348962	352166
Metabolism	Amino acid metabolism	ko00270	Cysteine and methionine metabolism	613535	760706	734958	290180	343866	330034
Metabolism	Glycan biosynthesis and metabolism	ko00550	Citrate cycle (TCA cycle)	691415	718484	734141	273168	311299	299337
Metabolism	Carbohydrate metabolism	ko00052	Butanoate metabolism	683462	657364	716846	291938	296794	288654
Metabolism	Amino acid metabolism	ko00250	beta-Alanine metabolism	600758	655442	654933	267039	315628	306769
Metabolism	Carbohydrate metabolism	ko00030	Ascorbate and aldarate metabolism	641933	626856	633247	257948	325829	309928
Metabolism	Amino acid metabolism	ko00260	Arginine biosynthesis	560385	624163	633780	249035	283556	270783
Metabolism	Carbohydrate metabolism	ko00051	Arginine and proline metabolism	589607	543688	574659	236910	269706	259771
Metabolism	Energy metabolism	ko00190	Alanine, aspartate and glutamate metabolism	490257	549472	533617	243549	242855	231060
