# Supplementary material for: The potential mechanisms of reciprocal regulation of gut microbiota-liver immune signaling in metabolic dysfunction-associated steatohepatitis revealed in multi-omics analysis
Source: mSystems. 2025 Jun 10;10(7):e00518-25. doi: 10.1128/msystems.00518-25 (PMC12282060; doi:10.1128/msystems.00518-25)
Supplement: Table S5 — Metabolite information overview. [file msystems.00518-25-s0005.xlsx]

## Sheet: Metabolite Information Overview
Table S5:[Metabolite Information Overview]
ID	Metabolite	Metab ID	level	KEGG Pathway ID	KEGG Pathway Description	Library ID	Adducts	Formula	Retention time	KEGG Compound ID	Mode	KEGG Compound First Category	KEGG Compound Second Category	KEGG Pathway First Category	KEGG Pathway Second Category	HMDB Superclass	HMDB Class	M/Z	RSD	Fragmentation Score	Theoretical Fragmentation Score	Mass Error	CAS ID	HMDB Subclass	MASH1	MASH2	MASH3	Con1	Con2	Con3	QC01	QC02	QC03
pos_1015	BERGAPTEN	metab_19	B(i)	-	-	HMDB0302635;HMDB0030637	M+H	C12H8O4	0.5492	C01557	pos	-	-	-	-	Phenylpropanoids and polyketides	Coumarins and derivatives	217.048	0.0210829	81.2	0	-8.36566	484-20-8	Furanocoumarins	4.611	4.657	4.641	4.822	4.791	4.767	4.66	4.664	4.677
pos_1017	5-Amino-6-(5'-phosphoribitylamino)uracil	metab_21	B(ii)	map01100;map00740;map01240	Metabolic pathways;Riboflavin metabolism;Biosynthesis of cofactors	HMDB0003841	M+K	C9H17N4O9P	0.5492	C04454	pos	-	-	Metabolism;Metabolism;Metabolism	Global and overview maps;Metabolism of cofactors and vitamins;Global and overview maps	Organic oxygen compounds	Organooxygen compounds	395.04	0.016717	0	34.7	9.18802	71491-01-5	Carbohydrates and carbohydrate conjugates	4.996	5.015	5.061	5.335	5.133	5.278	5.081	5.092	5.095
pos_104	PE(21:0/0:0)	metab_45	B(i)	-	-	LMGP02050026	M+H, M+Na, M+2Na-H	C26H54NO7P	7.7832	-	pos	-	-	-	-	-	-	524.372	0.0124494	67.9	0	2.25004	-	-	7.562	7.379	7.434	7.264	7.292	7.192	7.469	7.459	7.461
pos_107	Cholic Acid	metab_78	B(i)	map01100;map04976;map00120	Metabolic pathways;Bile secretion;Primary bile acid biosynthesis	PW_C000480;LMST04010001;HMDB0000619;MJDBDZS0000046	M+H-2H2O, M+NH4, M+H-H2O	C24H40O5	6.3956	C00695	pos	Steroids	24-Carbon atoms	Metabolism;Organismal Systems;Metabolism	Global and overview maps;Digestive system;Lipid metabolism	Lipids and lipid-like molecules	Steroids and steroid derivatives	426.322	0.0106839	84.3	0	-5.0707	81-25-4	Bile acids, alcohols and derivatives	5.194	6.192	6.223	7.104	6.659	6.91	7.225	7.216	7.219
pos_1109	4-Amino-3-hydroxybutyrate	metab_120	B(ii)	-	-	HMDB0061877	M+H-H2O	C4H9NO3	0.6347	C03678	pos	-	-	-	-	Organic acids and derivatives	Carboxylic acids and derivatives	102.056	0.0211645	0	55.7	5.90197	-	Amino acids, peptides, and analogues	5.557	5.545	5.587	5.727	5.634	5.695	5.539	5.544	5.557
pos_111	3,4-Dimethyl-5-pentyl-2-furanpropanoic acid	metab_121	B(ii)	-	-	HMDB0112083;LMFA01150023	M+H, M+Na, M+H-H2O	C14H22O3	6.2783	-	pos	-	-	-	-	Lipids and lipid-like molecules	Fatty Acyls	239.165	0.035732	0	55.4	2.54605	116627-39-5	Fatty acids and conjugates	3.951	4.378	4.071	5.136	5.606	5.54	5.189	5.193	5.217
pos_1111	Pyroglutamic Acid	metab_123	B(i)	map01100;map00480	Metabolic pathways;Glutathione metabolism	PW_C000182;HMDB0000267;MJDBOTE0000549	M+NH4	C5H7NO3	0.6347	C01879	pos	Peptides	Amino acids	Metabolism;Metabolism	Global and overview maps;Metabolism of other amino acids	Organic acids and derivatives	Carboxylic acids and derivatives	147.077	0.00832981	54.2	0	3.54676	98-79-3	Amino acids, peptides, and analogues	6.035	5.966	5.954	6.244	6.227	6.248	6.076	6.081	6.083
pos_112	Retinyl propionate	metab_132	B(ii)	-	-	HMDB0257180	M+H-2H2O, M+H, M+H-H2O	C23H34O2	6.2627	-	pos	-	-	-	-	Lipids and lipid-like molecules	Prenol lipids	307.243	0.0210422	0	53.3	2.19279	-	Retinoids	1.096	1.929	1.157	4.512	3.816	4.193	4.61	4.593	4.598
pos_114	Citral propylene glycol acetal	metab_153	B(ii)	-	-	HMDB0037286	M+H, M+NH4, M+H-2H2O	C13H22O2	6.2392	-	pos	-	-	-	-	Organoheterocyclic compounds	Dioxolanes	228.196	0.0139244	0	50.9	3.22733	10444-50-5	1,3-dioxolanes	6.223	6.216	6.279	6.378	6.464	6.32	6.351	6.363	6.358
pos_1140	Imidazolepropionic acid	metab_154	B(ii)	map00340	Histidine metabolism	HMDB0002271	M+H	C6H8N2O2	0.6816	C20522	pos	-	-	Metabolism	Amino acid metabolism	Organoheterocyclic compounds	Azoles	141.066	0.00538625	0	43.7	3.15126	1074-59-5	Imidazoles	4.166	4.753	4.648	4.343	4.551	4.42	4.596	4.6	4.597
pos_1145	N2-Acetylornithine	metab_158	B(ii)	map01100;map01210;map00220;map01230	Metabolic pathways;2-Oxocarboxylic acid metabolism;Arginine biosynthesis;Biosynthesis of amino acids	HMDB0003357	M+H-H2O	C7H14N2O3	0.6972	C00437	pos	-	-	Metabolism;Metabolism;Metabolism;Metabolism	Global and overview maps;Global and overview maps;Amino acid metabolism;Global and overview maps	Organic acids and derivatives	Carboxylic acids and derivatives	157.098	0.0609186	0	46.6	3.02561	6205-08-09	Amino acids, peptides, and analogues	4.464	4.195	4.552	4.517	4.55	4.703	4.429	4.435	4.477
pos_1151	2-Aminobutan-1-ol	metab_164	B(ii)	-	-	HMDB0245012	M+H-H2O	C4H11NO	0.705	-	pos	-	-	-	-	Organic nitrogen compounds	Organonitrogen compounds	72.0817	0.0253066	0	71.8	9.87304	-	Amines	5.505	5.24	5.599	5.679	5.516	5.746	5.514	5.531	5.534
pos_1175	4-Hydroxy-4-(3-pyridyl)-butanoic acid	metab_184	B(ii)	map05204;map00980	Chemical carcinogenesis - DNA adducts;Metabolism of xenobiotics by cytochrome P450	HMDB0001119	M+Na	C9H11NO3	0.7519	C19579	pos	-	-	Human Diseases;Metabolism	Cancer: overview;Xenobiotics biodegradation and metabolism	Organoheterocyclic compounds	Pyridines and derivatives	204.064	0.0119095	0	55.4	3.03308	15569-97-8	Not Available	5.379	5.14	5.511	5.675	5.45	5.701	5.457	5.467	5.464
pos_1193	Beta-Aspartylhydroxamate	metab_200	B(ii)	-	-	HMDB0249105;HMDB0032332	M+H-2H2O	C4H8N2O4	0.8068	C03124	pos	-	-	-	-	Organic acids and derivatives	Carboxylic acids and derivatives	113.035	0.00774059	0	59.9	4.24495	8029-76-3	Amino acids, peptides, and analogues	4.233	4.289	4.044	4.066	4.323	3.963	4.133	4.126	4.129
pos_1194	Oxiracetam	metab_201	B(ii)	-	-	HMDB0255986	M+H-2H2O	C6H10N2O3	0.8068	-	pos	-	-	-	-	Organic acids and derivatives	Carboxylic acids and derivatives	123.056	0.00321342	0	50.7	3.63029	-	Amino acids, peptides, and analogues	6.135	5.647	5.826	5.826	6.003	5.681	5.774	5.776	5.774
pos_1205	5-[(2R)-2-Aminopropyl]-2-hydroxybenzoic acid	metab_210	B(ii)	-	-	HMDB0257825	M+H-2H2O	C10H13NO3	0.8147	-	pos	-	-	-	-	Benzenoids	Benzene and substituted derivatives	160.076	0.0232388	0	35.2	2.50779	-	Phenethylamines	6.087	6.192	6.055	6.121	6.074	6.158	5.936	5.934	5.917
pos_1216	Aminosalicylic Acid	metab_218	B(ii)	-	-	HMDB0014378	M+H	C7H7NO3	0.8382	C02518	pos	-	-	-	-	Benzenoids	Benzene and substituted derivatives	154.051	0.0180845	0	38.3	4.25989	65-49-6	Benzoic acids and derivatives	4.592	4.652	4.405	3.525	4.124	3.462	4.667	4.672	4.657
pos_1231	S-(2-Carboxyethyl)-L-cysteine	metab_232	B(ii)	-	-	HMDB0246645	M+H-H2O	C6H11NO4S	0.9053	-	pos	-	-	-	-	Organic acids and derivatives	Carboxylic acids and derivatives	176.038	0.0169226	0	35.5	2.58634	-	Amino acids, peptides, and analogues	4.407	4.596	4.504	4.845	4.636	4.471	4.441	4.427	4.43
pos_126	Cis-p-Coumaric acid	metab_262	B(ii)	-	-	HMDB0030677	M+H, M+NH4, M+H-H2O	C9H8O3	1.9016	C06738	pos	-	-	-	-	Phenylpropanoids and polyketides	Cinnamic acids and derivatives	182.082	0.014372	0	41.5	3.38817	4501-31-9	Hydroxycinnamic acids and derivatives	6.88	6.714	7.091	7.208	7.016	7.238	7.056	7.066	7.068
pos_1277	Caffeoyl tyrosine	metab_281	B(ii)	-	-	HMDB0029295	M+H-2H2O	C18H17NO6	1.1821	-	pos	-	-	-	-	Organic acids and derivatives	Carboxylic acids and derivatives	308.092	0.012069	0	52.5	-0.536163	124027-56-1	Amino acids, peptides, and analogues	5.339	5.246	5.449	5.555	5.525	5.409	5.403	5.393	5.396
pos_1278	Gamma-Glutamylcysteine	metab_282	B(ii)	map01100;map00480;map04216;map01240	Metabolic pathways;Glutathione metabolism;Ferroptosis;Biosynthesis of cofactors	PW_C000826;HMDB0001049	M+H	C8H14N2O5S	1.1892	C00669	pos	-	-	Metabolism;Metabolism;Cellular Processes;Metabolism	Global and overview maps;Metabolism of other amino acids;Cell growth and death;Global and overview maps	Organic acids and derivatives	Carboxylic acids and derivatives	251.07	0.0428589	0	75.3	1.72654	636-58-8	Amino acids, peptides, and analogues	4.311	4.293	4.483	4.535	4.481	4.464	4.562	4.529	4.532
pos_1284	2-Hydroxyquinoxaline	metab_289	B(ii)	-	-	HMDB0245168	M+Na	C8H6N2O	1.2237	-	pos	-	-	-	-	Organoheterocyclic compounds	Diazanaphthalenes	169.036	0.00330597	0	30.7	-7.88819	-	Benzodiazines	5.751	5.654	5.653	5.411	5.45	5.319	5.56	5.56	5.562
pos_129	7-Amino-4-methylcoumarin	metab_295	B(ii)	-	-	HMDB0247230	M+H, M+NH4, M+H-H2O	C10H9NO2	2.0603	C01386	pos	-	-	-	-	Phenylpropanoids and polyketides	Coumarins and derivatives	176.071	0.00952909	0	60.8	2.87207	26093-31-2	Not Available	5.1	5.22	5.131	5.163	5.131	5.292	5.062	5.066	5.057
pos_1297	D-Glucaro-1,4-lactone	metab_303	B(ii)	-	-	HMDB0041862	M+NH4	C6H8O7	1.2886	C21095	pos	-	-	-	-	Organoheterocyclic compounds	Lactones	210.061	0.00481378	0	58.6	2.5726	5027-63-4	Gamma butyrolactones	5.775	6.167	6.012	5.752	5.839	5.716	6.017	6.018	6.021
pos_1301	Monopropionylcadaverine	metab_309	B(ii)	-	-	HMDB0254871	M+ACN+H	C8H18N2O	1.3035	-	pos	-	-	-	-	Organic acids and derivatives	Carboxylic acids and derivatives	200.176	0.0108831	0	31.8	3.04512	-	Carboxylic acid derivatives	2.52	2.894	2.353	2.359	2.211	2.756	4.467	4.472	4.476
pos_135	5-(3-Pyridyl)-2-hydroxytetrahydrofuran	metab_362	B(ii)	map05204;map00980	Chemical carcinogenesis - DNA adducts;Metabolism of xenobiotics by cytochrome P450	HMDB0062407	M+H, 2M+H, M+Na	C9H11NO2	2.3869	C19578	pos	-	-	Human Diseases;Metabolism	Cancer: overview;Xenobiotics biodegradation and metabolism	Organoheterocyclic compounds	Pyridines and derivatives	166.087	0.00492497	0	56.2	3.14055	53798-73-5	Not Available	6.917	6.899	7.187	7.176	7.104	7.257	7.094	7.098	7.096
pos_1374	(R)-3-hydroxybutyrylcarnitine	metab_389	B(ii)	-	-	HMDB0062735	M+H	C11H21NO5	1.7251	-	pos	-	-	-	-	Lipids and lipid-like molecules	Fatty Acyls	248.15	0.0101104	0	46	1.82058	-	Fatty acid esters	5.204	5.343	4.966	4.549	4.563	4.58	5.18	5.188	5.187
pos_138	6-Fluoromevalonate	metab_395	B(ii)	-	-	HMDB0247063	M+H-H2O, M+NH4, M+H	C6H9FO3	2.6552	-	pos	-	-	-	-	Organoheterocyclic compounds	Lactones	166.087	0.0130465	0	37.7	-4.17867	-	Delta valerolactones	7.151	7.119	7.357	7.403	7.255	7.427	7.27	7.278	7.281
pos_1405	L-Tyrosine	metab_424	B(i)	map01100;map00350;map01240;map00730;map00130;map01230;map05031;map05012;map01210;map00360;map04974;map00970;map04728;map05034;map00400;map05030;map05230;map04916;map04917	Metabolic pathways;Tyrosine metabolism;Biosynthesis of cofactors;Thiamine metabolism;Ubiquinone and other terpenoid-quinone biosynthesis;Biosynthesis of amino acids;Amphetamine addiction;Parkinson disease;2-Oxocarboxylic acid metabolism;Phenylalanine metabolism;Protein digestion and absorption;Aminoacyl-tRNA biosynthesis;Dopaminergic synapse;Alcoholism;Phenylalanine, tyrosine and tryptophan biosy…	PW_C000103;HMDB0000158;MJDBOTE0000356	2M+H	C9H11NO3	1.8983	C00082	pos	Peptides	Amino acids	Metabolism;Metabolism;Metabolism;Metabolism;Metabolism;Metabolism;Human Diseases;Human Diseases;Metabolism;Metabolism;Organismal Systems;Genetic Information Processing;Organismal Systems;Human Diseases;Metabolism;Human Diseases;Human Diseases;Organismal Systems;Organismal Systems	Global and overview maps;Amino acid metabolism;Global and overview maps;Metabolism of cofactors and vitamins;Metabolism of cofactors and vitamins;Global and overview maps;Substance dependence;Neurodegenerative disease;Global and overview maps;Amino acid metabolism;Digestive system;Translation;Nervous system;Substance dependence;Amino acid metabolism;Substance dependence;Cancer: overview;Endocrine…	Organic acids and derivatives	Carboxylic acids and derivatives	363.156	0.0417019	58.7	0	1.33753	60-18-4	Amino acids, peptides, and analogues	4.47	3.892	4.956	5.17	4.688	5.224	4.883	4.887	4.916
pos_1432	2-Hydroxyadipic acid	metab_453	B(ii)	-	-	HMDB0000321;LMFA01170049	M+H-H2O	C6H10O5	2.0427	C02360	pos	-	-	-	-	Lipids and lipid-like molecules	Fatty Acyls	145.05	0.0268495	0	48.3	2.79478	18294-85-4	Fatty acids and conjugates	5.069	5.089	5.117	5.265	5.223	5.264	5.064	5.083	5.086
pos_1441	D-Gulono-1,4-lactone	metab_462	B(ii)	-	-	HMDB0243497	M+H-2H2O	C6H10O6	2.0603	C05410	pos	-	-	-	-	Organoheterocyclic compounds	Lactones	143.034	0.0197342	0	51.5	2.60708	-	Gamma butyrolactones	5.727	5.717	5.733	5.852	5.829	5.831	5.691	5.704	5.707
pos_1469	5-Phenyl-1,3-oxazinane-2,4-dione	metab_490	B(ii)	map00982	Drug metabolism - cytochrome P450	HMDB0060400;PW_C040533	M+NH4	C10H9NO3	2.1556	C16596	pos	-	-	Metabolism	Xenobiotics biodegradation and metabolism	Benzenoids	Benzene and substituted derivatives	209.093	0.0105605	0	69.8	2.40539	-	Not Available	5.143	5.141	5.308	5.553	5.535	5.49	5.414	5.422	5.421
pos_1489	Glutamylvaline	metab_510	B(ii)	-	-	HMDB0028832	M+H	C10H18N2O5	2.2297	-	pos	-	-	-	-	Organic acids and derivatives	Carboxylic acids and derivatives	247.129	0.0233032	0	49.9	1.73	5879-06-01	Amino acids, peptides, and analogues	5.038	4.733	5.366	5.233	5.138	5.342	5.278	5.298	5.285
pos_150	Indoleacrylic acid	metab_523	B(ii)	-	-	HMDB0000734	M+H, M+NH4, M+H-H2O	C11H9NO2	3.184	-	pos	-	-	-	-	Organoheterocyclic compounds	Indoles and derivatives	205.098	0.0116413	0	45.7	3.45024	29953-71-7	Indoles	7.945	7.848	8.081	8.057	8.167	8.105	8.021	8.03	8.029
pos_1529	Kynurenine	metab_553	B(i)	map01100;map05143;map00380;map01240	Metabolic pathways;African trypanosomiasis;Tryptophan metabolism;Biosynthesis of cofactors	HMDB0000684;MJDBOTE0001164	M+H	C10H12N2O3	2.4329	C00328;C01718	pos	-	-	Metabolism;Human Diseases;Metabolism;Metabolism	Global and overview maps;Infectious disease: parasitic;Amino acid metabolism;Global and overview maps	Organic oxygen compounds	Organooxygen compounds	209.093	0.0145182	82.1	0	2.18468	343-65-7;2922-83-0	Carbonyl compounds	5.556	5.535	5.689	5.973	5.956	5.929	5.799	5.808	5.811
pos_1544	Oxypurinol	metab_569	B(i)	-	-	HMDB0000786	M+H	C5H4N4O2	2.5413	C07599	pos	-	-	-	-	Organoheterocyclic compounds	Imidazopyrimidines	153.041	0.0230722	79.8	0	2.98919	2465-59-0	Purines and purine derivatives	4.258	4.207	4.353	3.802	4.01	3.58	4.357	4.361	4.376
pos_1547	Kainic acid	metab_572	B(ii)	-	-	HMDB0253757	M+NH4	C10H15NO4	2.5558	C12819	pos	-	-	-	-	Organic acids and derivatives	Carboxylic acids and derivatives	231.134	0.00615496	0	40.6	1.9127	487-79-6	Amino acids, peptides, and analogues	4.086	4.432	4.589	3.851	3.922	3.764	4.404	4.408	4.404
pos_1560	Putreanine	metab_586	B(ii)	-	-	HMDB0006078	M+H-2H2O	C7H17N2O2+	2.6141	-	pos	-	-	-	-	Organic acids and derivatives	Carboxylic acids and derivatives	126.116	0.0114199	0	32.8	5.71661	25887-39-2	Amino acids, peptides, and analogues	5.718	5.719	5.717	5.795	5.81	5.76	5.72	5.727	5.73
pos_1571	(R)-2,3-Dihydroxy-isovalerate	metab_597	B(ii)	map01100;map01210;map00770;map01230;map00290	Metabolic pathways;2-Oxocarboxylic acid metabolism;Pantothenate and CoA biosynthesis;Biosynthesis of amino acids;Valine, leucine and isoleucine biosynthesis	HMDB0012141;LMFA01050453	M+CH3OH+H	C5H10O4	2.662	C04272	pos	-	-	Metabolism;Metabolism;Metabolism;Metabolism;Metabolism	Global and overview maps;Global and overview maps;Metabolism of cofactors and vitamins;Global and overview maps;Amino acid metabolism	Lipids and lipid-like molecules	Fatty Acyls	167.09	0.0106012	0	35	-9.62443	19451-56-0	Fatty acids and conjugates	6.395	6.366	6.634	6.656	6.532	6.702	6.538	6.547	6.545
pos_1572	3H-Dopamine	metab_598	B(ii)	-	-	HMDB0246265	M+H-H2O	C8H13NO2	2.6656	-	pos	-	-	-	-	Organic oxygen compounds	Organooxygen compounds	138.092	0.0065133	0	46.5	2.61171	-	Alcohols and polyols	2.124	2.057	2.03	2.079	2.529	2.174	4.173	4.177	4.178
pos_1574	2H-Pyran-2-one, tetrahydro-4-hydroxy-4-methyl-, (R)-	metab_600	B(ii)	-	-	HMDB0244840	M+H-2H2O	C6H10O3	2.6689	-	pos	-	-	-	-	Organoheterocyclic compounds	Lactones	95.0499	0.0155412	0	34.4	5.67484	-	Delta valerolactones	4.746	4.674	4.875	4.958	4.821	4.952	4.819	4.824	4.832
pos_158	Adenosine 2'-phosphate	metab_606	B(ii)	map00230;map01240;map04211;map05012;map04923;map04925;map04924;map04927;map04928;map04742;map05032;map01100;map01232;map04024;map04022;map04740;map04068;map05022;map01523;map04934;map04150;map04151;map04152	Purine metabolism;Biosynthesis of cofactors;Longevity regulating pathway;Parkinson disease;Regulation of lipolysis in adipocytes;Aldosterone synthesis and secretion;Renin secretion;Cortisol synthesis and secretion;Parathyroid hormone synthesis, secretion and action;Taste transduction;Morphine addiction;Metabolic pathways;Nucleotide metabolism;cAMP signaling pathway;cGMP-PKG signaling pathway;Olfa…	HMDB0011617;HMDB0003540;HMDB0000045	M+H, M+Na, M+2Na-H	C10H14N5O7P	0.6894	C00946;C01367;C00020	pos	-;-;Nucleic acids	-;-;Nucleotides	Metabolism;Metabolism;Organismal Systems;Human Diseases;Organismal Systems;Organismal Systems;Organismal Systems;Organismal Systems;Organismal Systems;Organismal Systems;Human Diseases;Metabolism;Metabolism;Environmental Information Processing;Environmental Information Processing;Organismal Systems;Environmental Information Processing;Human Diseases;Human Diseases;Human Diseases;Environmental Inf…	Nucleotide metabolism;Global and overview maps;Aging;Neurodegenerative disease;Endocrine system;Endocrine system;Endocrine system;Endocrine system;Endocrine system;Sensory system;Substance dependence;Global and overview maps;Global and overview maps;Signal transduction;Signal transduction;Sensory system;Signal transduction;Neurodegenerative disease;Drug resistance: antineoplastic;Endocrine and me…	Organic oxygen compounds	Organooxygen compounds	348.071	0.00539417	0	56.3	1.74324	84-21-9;130-49-4;61-19-8	Carbohydrates and carbohydrate conjugates	3.161	6.853	6.421	6.832	6.691	6.76	6.411	6.415	6.412
pos_1600	N4-Acetylcytidine	metab_630	B(i)	-	-	HMDB0005923	M+H	C11H15N3O6	2.7393	C22293	pos	-	-	-	-	Nucleosides, nucleotides, and analogues	Pyrimidine nucleosides	286.104	0.142046	78.3	0	1.51309	3768-18-1	Not Available	3.428	4.342	4.499	3.028	4.409	4.377	4.417	4.422	4.308
pos_1608	Betonicine	metab_636	B(ii)	-	-	HMDB0029412	M+CH3OH+H	C7H13NO3	2.747	C08269	pos	-	-	-	-	Organic acids and derivatives	Carboxylic acids and derivatives	192.124	0.164893	0	32.9	3.91577	515-25-3	Amino acids, peptides, and analogues	2.736	2.45	2.176	2.347	2.738	1.841	3.929	3.932	3.799
pos_1624	Succinyladenosine	metab_651	B(ii)	-	-	HMDB0000912	M+H	C14H17N5O8	2.7772	-	pos	-	-	-	-	Nucleosides, nucleotides, and analogues	Purine nucleosides	384.116	0.0656435	0	50.9	1.58827	4542-23-8	Not Available	5.014	5.028	5.436	5.027	5.147	5.018	5.349	5.353	5.301
pos_163	4-Pentenoic acid	metab_656	B(ii)	-	-	LMFA01030007;HMDB0031602	M+NH4, 2M+NH4, M+H	C5H8O2	0.705	-	pos	-	-	-	-	Lipids and lipid-like molecules	Fatty Acyls	118.087	0.0102951	0	30.5	6.23153	591-80-0	Fatty acids and conjugates	6.54	6.398	6.625	6.689	6.611	6.758	6.546	6.555	6.553
pos_1636	5-hydroxycalamenene	metab_661	B(ii)	-	-	HMDB0303912	M+Na	C15H22O	2.795	C09938	pos	-	-	-	-	Lipids and lipid-like molecules	Prenol lipids	241.155	0.0191869	0	32.2	-5.25701	-	Sesquiterpenoids	4.873	4.911	4.964	5.005	5.041	5	4.949	4.966	4.956
pos_1648	4-(3-Methyl-2-butenoxy)-acetophenone	metab_673	B(ii)	-	-	HMDB0302527	M+NH4	C13H16O2	2.8302	-	pos	-	-	-	-	Organic oxygen compounds	Organooxygen compounds	222.149	0.0173169	0	30.1	2.41585	-	Carbonyl compounds	4.187	4.181	4.253	4.32	4.3	4.288	4.501	4.516	4.508
pos_1650	Zeatin	metab_676	B(ii)	map01100	Metabolic pathways	HMDB0012204;MJDBZSJ0000114	2M+Na	C10H13N5O	2.8335	C00371	pos	-	-	Metabolism	Global and overview maps	Organoheterocyclic compounds	Imidazopyrimidines	461.211	0.0106468	0	58.9	-4.30306	1637-39-4	Purines and purine derivatives	4.845	4.917	5.137	4.571	4.118	4.655	4.966	4.97	4.961
pos_1655	Acetyl citrate	metab_681	B(ii)	-	-	HMDB0059808	M+NH4	C8H10O8	2.852	-	pos	-	-	-	-	Organic acids and derivatives	Carboxylic acids and derivatives	252.073	0.0223739	0	50.4	7.71491	-	Tetracarboxylic acids and derivatives	4.362	4.31	4.618	4.338	4.322	4.261	4.561	4.548	4.568
pos_1672	Thymol Sulfate	metab_700	B(ii)	-	-	HMDB0062720	M+NH4	C10H14O4S	2.8949	-	pos	-	-	-	-	Organic acids and derivatives	Organic sulfuric acids and derivatives	248.096	0.012918	0	49.8	2.24187	-	Arylsulfates	4.477	4.827	4.772	4.484	4.647	4.515	4.785	4.789	4.778
pos_1674	Danatrol	metab_702	B(ii)	-	-	HMDB0250842;HMDB0002835	M+Na	C22H27NO2	2.8983	C06938	pos	-	-	-	-	Lipids and lipid-like molecules	Steroids and steroid derivatives	360.191	0.00798783	0	31.5	-7.16151	17230-88-5	Estrane steroids	5.396	5.398	5.385	5.464	5.439	5.452	5.385	5.39	5.392
pos_1681	Blasticidin S	metab_710	B(ii)	-	-	HMDB0030452	M+H-H2O	C17H26N8O5	2.9259	C02010	pos	-	-	-	-	Organic acids and derivatives	Carboxylic acids and derivatives	405.199	0.0137887	0	40.5	-1.47185	2079-00-7	Amino acids, peptides, and analogues	6.236	6.469	6.146	5.834	5.538	5.841	6.163	6.175	6.17
pos_1682	Lupinic acid	metab_711	B(ii)	-	-	HMDB0302524	M+H-H2O	C10H17NO2	2.9295	C01513	pos	-	-	-	-	Alkaloids and derivatives	Lupin alkaloids	166.123	0.0114922	0	38.9	2.92297	67392-79-4	Lupinine-type alkaloids	2.715	2.678	2.86	3.042	2.775	2.682	3.949	3.953	3.959
pos_1683	2-(3-Carboxy-3-(methylammonio)propyl)-L-histidine	metab_712	B(ii)	-	-	HMDB0011654	M+CH3OH+H	C11H19N4O4+	2.9295	C04692	pos	-	-	-	-	Organic acids and derivatives	Carboxylic acids and derivatives	304.176	0.021678	0	42.4	6.83879	-	Amino acids, peptides, and analogues	4.508	5.007	4.526	3.885	3.738	3.872	4.653	4.671	4.665
pos_1725	Chavicol	metab_756	B(ii)	-	-	HMDB0034107	M+H-H2O	C9H10O	3.093	C16930	pos	-	-	-	-	Benzenoids	Phenols	117.07	0.0308353	0	35.7	4.5753	501-92-8	1-hydroxy-2-unsubstituted benzenoids	4.395	4.254	4.416	4.361	4.545	4.544	4.38	4.391	4.406
pos_1726	VASICINONE	metab_757	B(ii)	-	-	HMDB0259770	M+H	C11H10N2O2	3.1058	C10744	pos	-	-	-	-	Organoheterocyclic compounds	Diazanaphthalenes	203.082	0.044149	0	42.4	2.23274	486-64-6	Benzodiazines	4.144	3.813	4.294	4.257	4.27	4.446	4.248	4.281	4.283
pos_1727	(3-Aminopropyl)(n-butyl)phosphinic acid	metab_758	B(ii)	-	-	HMDB0249860	M+Na	C7H18NO2P	3.1142	-	pos	-	-	-	-	Organophosphorus compounds	Not Available	202.097	0.0845451	0	41.6	4.09651	-	Not Available	4.005	3.541	3.836	3.868	4.157	3.779	4.016	3.957	4.027
pos_1734	Indole-3-acetamide	metab_765	B(ii)	map01100;map00380	Metabolic pathways;Tryptophan metabolism	HMDB0029739	M+H-H2O	C10H10N2O	3.1499	C02693	pos	-	-	Metabolism;Metabolism	Global and overview maps;Amino acid metabolism	Organoheterocyclic compounds	Indoles and derivatives	157.077	0.0117465	0	55.4	2.8921	879-37-8	Indoles	4.884	4.717	5.094	5.044	5.14	5.097	5.013	5.015	5.023
pos_1735	N-Chlorophenylalanine	metab_766	B(ii)	-	-	HMDB0255100	2M+H	C9H10ClNO2	3.1543	-	pos	-	-	-	-	Organic acids and derivatives	Carboxylic acids and derivatives	399.088	0.0779023	0	84.2	1.24202	-	Amino acids, peptides, and analogues	4.904	5.059	4.669	4.546	4.535	4.655	4.568	4.573	4.511
pos_1737	L-Tryptophan	metab_768	B(i)	map01100;map04978;map05143;map00260;map01240;map01210;map04974;map00380;map01230;map00970;map04726;map00400;map05230	Metabolic pathways;Mineral absorption;African trypanosomiasis;Glycine, serine and threonine metabolism;Biosynthesis of cofactors;2-Oxocarboxylic acid metabolism;Protein digestion and absorption;Tryptophan metabolism;Biosynthesis of amino acids;Aminoacyl-tRNA biosynthesis;Serotonergic synapse;Phenylalanine, tyrosine and tryptophan biosynthesis;Central carbon metabolism in cancer	HMDB0000929;PW_C000741;MJDBOTE0000426	2M+H	C11H12N2O2	3.184	C00078	pos	Peptides	Amino acids	Metabolism;Organismal Systems;Human Diseases;Metabolism;Metabolism;Metabolism;Organismal Systems;Metabolism;Metabolism;Genetic Information Processing;Organismal Systems;Metabolism;Human Diseases	Global and overview maps;Digestive system;Infectious disease: parasitic;Amino acid metabolism;Global and overview maps;Global and overview maps;Digestive system;Amino acid metabolism;Global and overview maps;Translation;Nervous system;Amino acid metabolism;Cancer: overview	Organoheterocyclic compounds	Indoles and derivatives	409.188	0.0230257	88.3	0	1.58154	73-22-3	Indolyl carboxylic acids and derivatives	7.073	6.938	7.213	7.19	7.295	7.254	7.142	7.158	7.161
pos_1745	2-Phenylacetamide	metab_776	B(ii)	map01100;map00360	Metabolic pathways;Phenylalanine metabolism	HMDB0010715	M+H-H2O	C8H9NO	3.2375	C02505	pos	-	-	Metabolism;Metabolism	Global and overview maps;Amino acid metabolism	Benzenoids	Benzene and substituted derivatives	118.066	0.0148306	0	59.3	4.56617	103-81-1	Phenylacetamides	6.514	6.49	6.593	6.621	6.669	6.616	6.545	6.558	6.552
pos_1751	5-Hydroxypentanoic acid	metab_783	B(ii)	-	-	HMDB0061927	M+H-2H2O	C5H10O3	3.2645	C02804	pos	-	-	-	-	Lipids and lipid-like molecules	Fatty Acyls	83.05	0.289565	0	37.7	7.01874	13392-69-3	Fatty acids and conjugates	2.287	2.77	2.788	2.787	2.436	2.521	2.366	2.616	2.6
pos_1763	Epsilon-caprolactam	metab_795	B(ii)	map01100	Metabolic pathways	HMDB0062769	M+H	C6H11NO	3.3026	C06593	pos	-	-	Metabolism	Global and overview maps	Organoheterocyclic compounds	Lactams	114.092	0.0200332	0	41.5	5.78005	105-60-2	Caprolactams	6.108	6.118	6.146	6.19	6.225	6.188	6.247	6.261	6.264
pos_1764	Dialdehyde	metab_796	B(ii)	-	-	HMDB0251125	M+2Na-H	C21H24N2O4	3.3058	C11678	pos	-	-	-	-	Alkaloids and derivatives	Harmala alkaloids	413.142	0.0529643	0	58.2	-7.37844	85955-83-5	Not Available	4.125	4.603	4.412	4.27	4.339	4.064	4.469	4.511	4.476
pos_1772	Tyrosyl-Threonine	metab_804	B(ii)	-	-	HMDB0029115	M+H	C13H18N2O5	3.346	-	pos	-	-	-	-	Organic acids and derivatives	Carboxylic acids and derivatives	283.127	0.0161782	0	35.2	-6.64774	-	Amino acids, peptides, and analogues	4.496	4.267	4.749	4.638	4.497	4.768	4.682	4.696	4.692
pos_1778	2-N,2-N-Dibutylbenzene-1,2-diamine	metab_810	B(ii)	-	-	HMDB0257613	M+CH3OH+H	C14H24N2	3.3572	-	pos	-	-	-	-	Organic nitrogen compounds	Organonitrogen compounds	253.228	0.0114316	0	39.4	2.363	-	Amines	3.955	4.019	4.026	4.015	4.188	4.132	5.292	5.302	5.299
pos_1788	Salicylic acid	metab_821	B(ii)	map01100;map04976	Metabolic pathways;Bile secretion	HMDB0001895;PW_C001263;HMDB0000840;HMDB0302214	M+CH3OH+H	C7H6O3	3.4099	C07588;C00805	pos	-	-	Metabolism;Organismal Systems	Global and overview maps;Digestive system	Benzenoids	Benzene and substituted derivatives	171.066	0.0282174	0	46.7	3.46518	69-72-7;487-54-7	Benzoic acids and derivatives	2.016	2.744	0.04894	2.11	2.764	2.317	3.973	3.977	3.954
pos_1794	2-Propylglutaric acid	metab_828	B(ii)	map00982	Drug metabolism - cytochrome P450	HMDB0060684;PW_C040548	M+ACN+H	C8H14O4	3.441	C16658	pos	-	-	Metabolism	Xenobiotics biodegradation and metabolism	Lipids and lipid-like molecules	Fatty Acyls	216.124	0.0062016	0	39.8	3.14379	32806-62-5	Fatty acids and conjugates	4.97	5.132	5.333	4.951	4.84	4.879	5.249	5.253	5.254
pos_1808	(+/-)-Tryptophan	metab_844	B(ii)	-	-	HMDB0030396	M+ACN+H	C11H12N2O2	3.5164	C00806	pos	-	-	-	-	Organoheterocyclic compounds	Indoles and derivatives	246.124	0.0380955	0	44.9	2.94799	1954-12-06	Indolyl carboxylic acids and derivatives	4.984	5.038	5.272	4.69	5.011	4.976	5.034	5.062	5.064
pos_1809	Glutamylleucine	metab_845	B(ii)	-	-	HMDB0028823	M+H	C11H20N2O5	3.5198	-	pos	-	-	-	-	Organic acids and derivatives	Carboxylic acids and derivatives	261.145	0.00965216	0	66.3	2.20696	5969-52-8	Amino acids, peptides, and analogues	6.102	5.874	6.388	6.227	6.097	6.328	6.324	6.33	6.332
pos_1815	6-Carboxy-5,6,7,8-tetrahydropterin	metab_852	B(ii)	map01100;map00790	Metabolic pathways;Folate biosynthesis	HMDB0060410	M+NH4	C7H9N5O3	3.5583	C20239	pos	-	-	Metabolism;Metabolism	Global and overview maps;Metabolism of cofactors and vitamins	Organoheterocyclic compounds	Pteridines and derivatives	229.105	0.00554819	0	79.4	4.31452	-	Pterins and derivatives	4.154	5.054	4.759	4.394	4.264	4.381	4.723	4.728	4.727
pos_1836	(S)-9-Hydroxy-10-undecenoic acid	metab_874	B(ii)	-	-	HMDB0032662;LMFA01050436	M+NH4	C11H20O3	3.642	-	pos	-	-	-	-	Organic acids and derivatives	Hydroxy acids and derivatives	218.176	0.0295178	0	57.5	3.0593	-	Medium-chain hydroxy acids and derivatives	3.714	3.674	3.403	3.586	3.652	3.414	4.114	4.135	4.138
pos_1843	Tyrosylhydroxyproline	metab_882	B(ii)	-	-	HMDB0029106	M+H	C14H18N2O5	3.6702	-	pos	-	-	-	-	Organic acids and derivatives	Carboxylic acids and derivatives	295.13	0.010748	0	63	2.25086	936346-34-8	Amino acids, peptides, and analogues	5.762	5.772	6.246	6.199	5.978	6.278	6.191	6.196	6.201
pos_1847	4,6-O-Ethylidene-D-glucose	metab_886	B(ii)	-	-	HMDB0246615	M+2Na-H	C8H14O6	3.6774	-	pos	-	-	-	-	Organoheterocyclic compounds	Dioxanes	251.049	0.0127545	0	34.2	-5.88449	-	1,3-dioxanes	4.067	4.234	5.037	4.805	5.131	4.782	4.858	4.863	4.869
pos_1860	4-Hydroxybenzaldehyde	metab_901	B(i)	map01100	Metabolic pathways	HMDB0011718;MJDBOTE0000554	M+H-H2O	C7H6O2	3.7458	C00633	pos	-	-	Metabolism	Global and overview maps	Organic oxygen compounds	Organooxygen compounds	105.034	0.00457583	70.6	0	5.67942	123-08-0	Carbonyl compounds	3.437	3.855	4.014	4.046	3.856	3.937	4.219	4.219	4.222
pos_1866	Dithizone	metab_907	B(ii)	-	-	HMDB0251496	M+NH4	C13H12N4S	3.7667	-	pos	-	-	-	-	Benzenoids	Benzene and substituted derivatives	274.111	0.00760646	0	38.6	-3.27347	-	Phenylhydrazines	4.359	5.094	4.893	4.493	4.822	4.586	5.014	5.008	5.009
pos_1871	Umbelliferone	metab_913	B(ii)	-	-	HMDB0029865;MJDBOTE0000399	M+NH4	C9H6O3	3.7879	C09315	pos	-	-	-	-	Phenylpropanoids and polyketides	Coumarins and derivatives	180.066	0.00320941	0	40.4	3.07902	93-35-6	Hydroxycoumarins	4.27	4.659	4.791	4.854	4.655	4.745	5.009	5.008	5.011
pos_1895	2',3'-Dideoxy-3'-fluorouridine	metab_939	B(ii)	-	-	HMDB0245543	M+CH3OH+H	C9H11FN2O4	3.8814	-	pos	-	-	-	-	Nucleosides, nucleotides, and analogues	Pyrimidine nucleosides	263.103	0.00326367	0	47	-2.55204	-	Pyrimidine 2'',3''-dideoxyribonucleosides	4.356	4.415	5.038	4.81	4.59	4.673	4.84	4.84	4.843
pos_1896	Amastatin	metab_940	B(ii)	-	-	HMDB0248277	M+ACN+H	C21H38N4O8	3.8814	C01552	pos	-	-	-	-	Organic acids and derivatives	Peptidomimetics	516.303	0.00729817	0	75.6	-0.599375	67655-94-1;69400-55-1	Hybrid peptides	2.756	5.736	4.592	2.872	4.446	5.187	4.84	4.833	4.836
pos_1914	Riboflavin	metab_961	B(i)	map01100;map01240;map02010;map04977;map00190;map00740	Metabolic pathways;Biosynthesis of cofactors;ABC transporters;Vitamin digestion and absorption;Oxidative phosphorylation;Riboflavin metabolism	HMDB0001520;PW_C000165;HMDB0247501;HMDB0000244;MJDBOTE0000812	M+H	C17H20N4O6	3.9657	C00255;C00061	pos	Vitamins and cofactors	Vitamins;Cofactors	Metabolism;Metabolism;Environmental Information Processing;Organismal Systems;Metabolism;Metabolism	Global and overview maps;Global and overview maps;Membrane transport;Digestive system;Energy metabolism;Metabolism of cofactors and vitamins	Nucleosides, nucleotides, and analogues	Flavin nucleotides	377.146	0.00594964	81.9	0	1.78032	146-17-8;83-88-5	Not Available	5.064	5.434	5.363	4.923	4.948	5.041	5.146	5.151	5.151
pos_1925	Ala-Cys-Gly	metab_973	B(ii)	-	-	HMDB0248093	M+H-2H2O	C8H15N3O4S	4.0267	-	pos	-	-	-	-	Organic acids and derivatives	Carboxylic acids and derivatives	214.063	0.00886698	0	55.6	-3.95477	-	Amino acids, peptides, and analogues	5.744	5.74	5.794	5.803	5.838	5.786	5.758	5.765	5.763
pos_1928	postin	metab_976	B(ii)	-	-	HMDB0005772	M+ACN+Na	C22H40N8O5	4.0339	-	pos	-	-	-	-	Organic acids and derivatives	Carboxylic acids and derivatives	560.329	0.0393428	0	81.5	1.6101	103745-46-6	Amino acids, peptides, and analogues	3.12	6.055	4.924	3.235	4.803	5.448	5.16	5.129	5.132
pos_1936	4-Chloro-L-phenylalanine	metab_985	B(ii)	-	-	HMDB0244605	M+ACN+H	C9H10ClNO2	4.0777	-	pos	-	-	-	-	Organic acids and derivatives	Carboxylic acids and derivatives	241.074	0.0106506	0	59.3	2.96975	-	Amino acids, peptides, and analogues	6.319	6.393	6.375	6.28	6.334	6.284	6.325	6.333	6.332
pos_194	NIPECOTIC ACID	metab_989	B(i)	-	-	HMDB0255618	M+H, M+NH4	C6H11NO2	0.5303	-	pos	-	-	-	-	Organoheterocyclic compounds	Piperidines	147.113	0.0261331	35.2	0	3.57354	-	Piperidinecarboxylic acids and derivatives	5.746	5.719	5.781	5.995	5.827	5.941	5.75	5.762	5.773
pos_1940	3-(naphthalen-1-ylmethyl)-1h-pyrazolo[3,4-d]pyrimidin-4-Amine	metab_990	B(i)	-	-	-	M+H	C16H13N5	4.0922	-	pos	-	-	-	-	-	-	276.127	0.0151577	33	0	9.42033	-	-	4.779	5.398	5.099	4.548	4.787	4.33	5.19	5.194	5.181
pos_1953	Minaxolone	metab_1004	B(ii)	-	-	HMDB0254737	M+ACN+Na	C25H43NO3	4.1328	-	pos	-	-	-	-	Lipids and lipid-like molecules	Steroids and steroid derivatives	469.339	0.00980776	0	39.6	-1.47335	-	Pregnane steroids	5.742	5.746	5.773	5.837	5.864	5.821	5.783	5.787	5.779
pos_1956	Sn-glycero-3-Phosphoethanolamine	metab_1007	B(ii)	map00565;map00564;map01100	Ether lipid metabolism;Glycerophospholipid metabolism;Metabolic pathways	HMDB0059660;HMDB0000114	M+H	C5H14NO6P	4.1496	C01233	pos	-	-	Metabolism;Metabolism;Metabolism	Lipid metabolism;Lipid metabolism;Global and overview maps	Lipids and lipid-like molecules	Glycerophospholipids	216.064	0.0115393	0	31.4	3.60724	1190-00-7	Glycerophosphoethanolamines	4.438	4.318	4.997	4.835	4.82	4.638	4.932	4.942	4.94
pos_1963	4-Isopropyl-3-cyclohexene-1-carboxylic acid	metab_1015	B(ii)	-	-	HMDB0037175	M+NH4	C10H16O2	4.1751	-	pos	-	-	-	-	Lipids and lipid-like molecules	Prenol lipids	186.149	0.0182028	0	33.6	3.24708	56424-87-4	Monoterpenoids	4.336	4.323	4.349	4.392	4.421	4.428	4.374	4.379	4.363
pos_1983	Ganosporeric acid A	metab_1037	B(ii)	map01040	Biosynthesis of unsaturated fatty acids	HMDB0033022;LMST01010393	2M+3H2O+2H	C30H38O8	4.2748	C16526	pos	Lipids	Fatty acids	Metabolism	Lipid metabolism	Lipids and lipid-like molecules	Fatty Acyls	540.273	0.0140674	0	60	8.99122	135357-25-4	Fatty acids and conjugates	6.189	5.655	5.678	4.766	4.909	4.395	5.548	5.543	5.555
pos_1989	4-Hydroxycitrulline	metab_1042	B(ii)	-	-	HMDB0029384	2M+NH4	C6H13N3O4	4.3006	-	pos	-	-	-	-	Organic acids and derivatives	Carboxylic acids and derivatives	400.219	0.00502955	0	67	9.36329	3618-90-4	Amino acids, peptides, and analogues	6.973	6.982	6.992	7.027	7.058	7.024	6.995	7	6.997
pos_1990	Remikiren	metab_1044	B(ii)	-	-	HMDB0014357	M+NH4	C33H50N4O6S	4.3006	C07465	pos	-	-	-	-	Organic acids and derivatives	Carboxylic acids and derivatives	648.381	0.0063921	0	77	3.62417	126222-34-2	Amino acids, peptides, and analogues	3.304	6.232	5.103	3.42	4.925	5.578	5.319	5.324	5.324
pos_20	Methylphenobarbital	metab_1055	B(ii)	-	-	HMDB0014987	M+H, M+2Na-H, M+Na, M+H-H2O	C13H14N2O3	5.1369	C07829	pos	-	-	-	-	Organoheterocyclic compounds	Diazines	247.108	0.00326478	0	37.7	2.49208	115-38-8	Pyrimidines and pyrimidine derivatives	6.187	6.209	6.481	6.274	6.271	6.185	6.411	6.409	6.412
pos_2002	5-((6-((Aminomethyl)amino)-1-oxohexyl)amino)pentanoic acid	metab_1059	B(ii)	-	-	HMDB0258266	2M+ACN+Na	C12H24N4O3	4.3708	-	pos	-	-	-	-	Lipids and lipid-like molecules	Fatty Acyls	608.386	0.0123479	0	32.9	1.59403	-	Fatty amides	5.622	6.086	5.722	5.722	5.754	5.801	5.789	5.796	5.799
pos_2028	DG(10:0/0:0/22:6(5Z,8E,10Z,13Z,15E,19Z)-2OH(7S, 17S))	metab_1086	B(ii)	-	-	HMDB0294543	M+ACN+Na	C35H56O7	4.477	-	pos	-	-	-	-	Not Available	Not Available	652.413	0.0128331	0	75.2	-9.83477	-	Not Available	5.107	5.674	5.221	5.21	5.285	5.367	5.308	5.319	5.315
pos_2039	PG(i-12:0/i-19:0)	metab_1098	B(ii)	map01100;map00564	Metabolic pathways;Glycerophospholipid metabolism	PW_C076285;HMDB0116667	M+2Na	C37H73O10P	4.5138	C00344	pos	Lipids	Phospholipids	Metabolism;Metabolism	Global and overview maps;Lipid metabolism	Lipids and lipid-like molecules	Glycerophospholipids	377.234	0.00968769	0	32	-6.91258	-	Glycerophosphoglycerols	3.196	6.051	5.067	3.996	4.879	5.47	5.169	5.176	5.176
pos_2041	Alpha-Ionol O-[arabinosyl-(1->6)-glucoside]	metab_1101	B(ii)	-	-	HMDB0038732	M+ACN+H	C24H40O10	4.5251	-	pos	-	-	-	-	Lipids and lipid-like molecules	Fatty Acyls	530.294	0.014131	0	44.3	-3.19207	-	Fatty acyl glycosides	6.041	4.398	4.729	4.096	4.139	4.107	5.142	5.154	5.149
pos_2056	S-(9-deoxy-delta9,12-PGD2)-glutathione	metab_1117	B(ii)	-	-	HMDB0013058	M+NH4	C30H47N3O10S	4.5918	-	pos	-	-	-	-	Organic acids and derivatives	Carboxylic acids and derivatives	659.337	0.00382325	0	48.5	7.4786	-	Amino acids, peptides, and analogues	5.833	4.7	4.914	3.771	4.15	3.772	4.87	4.87	4.873
pos_2071	2-Amino-3-cyclohexylpropanoic acid	metab_1133	B(ii)	-	-	HMDB0244979	M+H	C9H17NO2	4.663	-	pos	-	-	-	-	Organic acids and derivatives	Carboxylic acids and derivatives	172.134	0.00562028	0	41.7	2.82312	-	Amino acids, peptides, and analogues	6.036	6.014	6.053	6.071	6.113	6.073	6.059	6.063	6.059
pos_2085	PE(22:6(4Z,7Z,10Z,13Z,16Z,19Z)/18:2(10E,12Z)+=O(9))	metab_1148	B(ii)	-	-	HMDB0284388	M+H+Na	C45H72NO9P	4.7112	-	pos	-	-	-	-	Not Available	Not Available	412.747	0.0217341	0	34.9	2.79419	-	Not Available	0.6312	5.253	4.064	0.7225	3.716	4.493	4.19	4.198	4.208
pos_2153	Simonin IV	metab_1224	B(ii)	-	-	HMDB0029977	M+H+Na	C68H120O24	5.09	-	pos	-	-	-	-	Lipids and lipid-like molecules	Fatty Acyls	672.41	0.0110992	0	38.2	5.46716	151310-53-1	Fatty alcohols	3.808	6.73	5.793	4.803	5.497	6.064	5.851	5.86	5.858
pos_2237	3,5,5-Trimethyl-2-cyclohexen-1-one	metab_1317	B(ii)	-	-	HMDB0031195	M+NH4	C9H14O	5.5406	C14743	pos	-	-	-	-	Organic oxygen compounds	Organooxygen compounds	156.139	0.027912	0	44.7	3.91657	78-59-1	Carbonyl compounds	3.135	3.275	3.199	3.149	3.275	3.17	3.747	3.761	3.771
pos_2254	Caprylic acid	metab_1335	B(ii)	map01100;map00785;map00061;map01240	Metabolic pathways;Lipoic acid metabolism;Fatty acid biosynthesis;Biosynthesis of cofactors	HMDB0304443;HMDB0303345;LMFA01010008;HMDB0000482;PW_C000366	M+K	C8H16O2	5.6315	C06423	pos	Organic acids;Lipids	Carboxylic acids;Fatty acids	Metabolism;Metabolism;Metabolism;Metabolism	Global and overview maps;Metabolism of cofactors and vitamins;Lipid metabolism;Global and overview maps	Lipids and lipid-like molecules	Fatty Acyls	183.079	0.0925065	0	61.9	3.32535	124-07-2;74-81-7;124-07-2	Fatty acids and conjugates	4.066	4.08	3.96	3.945	4.023	3.952	6.334	6.404	6.407
pos_2257	2-(2-Methoxyethoxy)ethanol	metab_1338	B(ii)	-	-	HMDB0244920	M+K	C5H12O3	5.6395	-	pos	-	-	-	-	Organic oxygen compounds	Organooxygen compounds	159.042	0.0976346	0	46.9	3.29339	-	Ethers	3.946	3.953	3.951	3.829	3.969	3.969	5.293	5.368	5.37
pos_2292	Menthol	metab_1377	B(ii)	map04750	Inflammatory mediator regulation of TRP channels	HMDB0003352;HMDB0035765	M+NH4	C10H20O	5.7817	C00400	pos	-	-	Organismal Systems	Sensory system	Lipids and lipid-like molecules	Prenol lipids	174.186	0.00856923	0	40	3.68055	1490-04-6;2216-51-5	Monoterpenoids	3.706	3.981	3.734	3.4	3.551	3.553	5.902	5.907	5.909
pos_23	Alfaprostolum	metab_1385	B(ii)	-	-	HMDB0248132	M+H-2H2O, M+H-H2O, M+ACN+Na, M+H	C24H38O5	6.2627	-	pos	-	-	-	-	Lipids and lipid-like molecules	Fatty Acyls	407.28	0.0135751	0	65.5	2.3293	-	Fatty acid esters	3.817	3.898	4.075	6.373	5.933	6.048	6.423	6.412	6.415
pos_2308	2-(4-Chlorophenoxy)propionic acid	metab_1395	B(ii)	-	-	HMDB0244931	M+ACN+H	C9H9ClO3	5.829	C13701	pos	-	-	-	-	Benzenoids	Benzene and substituted derivatives	242.058	0.0106889	0	38	2.4711	3307-39-9	2-phenoxypropionic acids	5.047	4.986	5.002	5.022	5.054	5.062	5.029	5.02	5.023
pos_2325	Fumigaclavine C	metab_1414	B(ii)	map01100	Metabolic pathways	HMDB0252522	M+H-2H2O	C23H30N2O2	5.8898	C20438	pos	-	-	Metabolism	Global and overview maps	Alkaloids and derivatives	Ergoline and derivatives	331.217	0.0151393	0	65.8	1.41851	-	Clavines and derivatives	5.4	5.431	5.475	5.526	5.546	5.531	5.429	5.439	5.441
pos_2328	N6,N6,N6-Trimethyl-L-lysine	metab_1417	B(ii)	map01100;map00310	Metabolic pathways;Lysine degradation	HMDB0001325;PW_C001022	M+H-H2O	C9H20N2O2	5.9015	C03793	pos	-	-	Metabolism;Metabolism	Global and overview maps;Amino acid metabolism	Organic acids and derivatives	Carboxylic acids and derivatives	171.15	0.0141164	0	37.4	2.65423	19253-88-4	Amino acids, peptides, and analogues	5.695	5.723	5.722	5.805	5.835	5.808	5.711	5.716	5.723
pos_2358	Acetylbalchanolide	metab_1450	B(ii)	-	-	HMDB0036693	M+NH4	C17H24O4	5.9425	-	pos	-	-	-	-	Lipids and lipid-like molecules	Prenol lipids	310.202	0.0146964	0	30.6	1.7988	-	Terpene lactones	5.207	5.637	4.976	4.413	4.832	4.653	5.175	5.18	5.188
pos_2364	Indolophenanthridine	metab_1456	B(ii)	-	-	HMDB0253475	M+NH4	C19H18N2	5.9543	-	pos	-	-	-	-	Organoheterocyclic compounds	Quinolines and derivatives	292.182	0.0310735	0	34.9	2.47619	-	Benzoquinolines	4.471	4.512	4.733	5.192	4.636	5.167	4.804	4.826	4.829
pos_2366	Ethamoxytriphetol	metab_1458	B(ii)	-	-	HMDB0251999	M+2Na-H	C27H33NO3	5.9543	C14596	pos	-	-	-	-	Phenylpropanoids and polyketides	Stilbenes	464.219	0.0138786	0	32.9	4.11789	67-98-1	Not Available	4.039	3.901	4.302	4.872	5.054	5.028	4.651	4.663	4.658
pos_2378	Clomipramine	metab_1471	B(i)	-	-	HMDB0015372;PW_C009649	M+NH4	C19H23ClN2	5.9697	C06918	pos	-	-	-	-	Organoheterocyclic compounds	Benzazepines	332.19	0.0127783	76.1	0	2.59537	303-49-1	Dibenzazepines	3.853	4.471	4.258	3.953	3.692	3.881	4.506	4.51	4.517
pos_2391	Vomifoliol	metab_1484	B(ii)	-	-	HMDB0303570	M+NH4	C13H20O3	5.9806	C04166	pos	-	-	-	-	Lipids and lipid-like molecules	Prenol lipids	242.176	0.00822734	0	68.6	2.26019	-	Sesquiterpenoids	2.792	3.313	3.599	3.329	3.42	2.705	3.885	3.892	3.892
pos_2411	Lauroyl diethanolamide	metab_1505	B(ii)	-	-	HMDB0032358;LMFA08040058	M+H	C16H33NO3	6.0226	-	pos	-	-	-	-	Lipids and lipid-like molecules	Fatty Acyls	288.254	0.0288239	0	62	2.30053	120-40-1	Fatty amides	4.339	4.348	4.184	4.108	4.255	4.202	4.707	4.728	4.731
pos_2413	Val Arg Gly	metab_1507	B(i)	-	-	-	M+H	C13H26N6O4	6.0226	-	pos	-	-	-	-	-	-	331.206	0.0185281	76.8	0	-8.77153	-	-	4.566	4.52	4.982	5.46	5.246	5.195	5.225	5.229	5.24
pos_2430	Dmg-mino	metab_1523	B(ii)	-	-	LMPK07000009;HMDB0251539	M+ACN+H	C27H35N5O8	6.0452	C12011	pos	-	-	-	-	Phenylpropanoids and polyketides	Tetracyclines	599.287	0.0239456	0	57.5	8.86601	151922-16-6	Not Available	4.834	4.705	4.888	4.751	4.838	4.942	5.156	5.173	5.175
pos_2440	N-cyclohexyl-1-(4-pyrrolidin-1-ylpyrimidin-5-yl)piperidine-4-carboxamide	metab_1534	B(i)	-	-	-	M+H	C20H31N5O	6.0605	-	pos	-	-	-	-	-	-	358.259	0.0175332	71.4	0	-1.9999	-	-	5.393	5.66	5.303	5.188	5.135	5.226	5.49	5.495	5.505
pos_2447	2-Pentyl-3-phenyl-2-propenal	metab_1540	B(ii)	-	-	HMDB0031313	2M+K	C14H18O	6.0694	C12288	pos	-	-	-	-	Phenylpropanoids and polyketides	Cinnamaldehydes	443.234	0.0281658	0	46.7	-1.79829	122-40-7	Not Available	4.487	4.43	4.828	5.172	4.663	5.248	4.876	4.881	4.899
pos_245	N-(5-Amino-2-hydroxybenzoyl)glycine	metab_1543	B(ii)	-	-	HMDB0061683	M+H, M+Na	C9H10N2O4	0.6972	-	pos	-	-	-	-	Benzenoids	Benzene and substituted derivatives	211.07	0.00730358	0	64.4	-8.45956	-	Benzoic acids and derivatives	4.477	4.73	4.926	4.382	4.559	4.548	4.879	4.883	4.877
pos_2451	Cryptomeridiol 11-rhamnoside	metab_1545	B(ii)	-	-	HMDB0038018	M+ACN+H	C21H38O6	6.0772	-	pos	-	-	-	-	Lipids and lipid-like molecules	Prenol lipids	428.301	0.0605834	0	30.1	1.91909	349112-30-7	Sesquiterpenoids	4.889	4.949	4.892	4.661	4.42	4.633	4.874	4.919	4.921
pos_2456	1,2-Dihydronaphthalene-1,2-diol	metab_1550	B(ii)	map00980	Metabolism of xenobiotics by cytochrome P450	HMDB0060335	M+NH4	C10H10O2	6.0929	C06205	pos	-	-	Metabolism	Xenobiotics biodegradation and metabolism	Benzenoids	Naphthalenes	180.102	0.00621748	0	61.7	3.11948	-	Not Available	4.172	4.356	4.373	4.5	4.906	4.786	4.467	4.461	4.464
pos_2458	3-hydroxytetradecanedioylcarnitine	metab_1552	B(ii)	-	-	HMDB0241428	M+H-2H2O	C21H39NO7	6.0929	-	pos	-	-	-	-	Lipids and lipid-like molecules	Fatty Acyls	382.259	0.0285799	0	32.3	1.5615	-	Fatty acid esters	4.89	5.083	4.876	5.097	5.162	5.165	4.99	4.994	5.013
pos_2460	Asi-222	metab_1555	B(ii)	-	-	HMDB0260432	M+ACN+Na	C29H45NO7	6.0929	-	pos	-	-	-	-	Lipids and lipid-like molecules	Steroids and steroid derivatives	583.34	0.0412833	0	37.5	8.50126	-	Steroid lactones	5.591	5.496	5.548	5.575	5.749	5.634	5.439	5.447	5.473
pos_2474	Taurohyocholic Acid	metab_1568	B(i)	-	-	HMDB0011637;LMST05040010;MJDBDZS0000018	2M+H	C26H45NO7S	6.1147	C15516	pos	-	-	-	-	Lipids and lipid-like molecules	Steroids and steroid derivatives	1031.59	0.0348933	82.5	0	1.91291	117997-17-8	Bile acids, alcohols and derivatives	5.783	6.047	5.878	4.386	4.787	4.387	5.233	5.258	5.26
pos_2476	Nonadecanoic acid	metab_1570	B(ii)	-	-	LMFA01010019;HMDB0000772	M+K	C19H38O2	6.1225	C16535	pos	-	-	-	-	Lipids and lipid-like molecules	Fatty Acyls	337.253	0.0118051	0	31.4	9.59346	646-30-0	Fatty acids and conjugates	5.321	5.49	5.48	4.8	5.079	4.917	5.209	5.206	5.216
pos_2480	Sulfonamidoethanol	metab_1574	B(ii)	-	-	HMDB0258596	M+H	C2H7NO3S	6.1304	-	pos	-	-	-	-	Organic acids and derivatives	Organic sulfonic acids and derivatives	126.023	0.0994267	0	30.2	4.67355	-	Organosulfonic acids and derivatives	4.325	4.389	4.272	3.304	3.801	3.358	3.965	3.89	3.893
pos_2481	Isokobusone	metab_1575	B(ii)	-	-	HMDB0036791	M+H	C14H22O2	6.1304	C16977	pos	-	-	-	-	Organic oxygen compounds	Organooxygen compounds	223.17	0.0455333	0	51.6	2.97716	24173-72-6	Alcohols and polyols	3.813	4.286	4.085	4.347	4.471	3.909	4.084	4.118	4.12
pos_2485	Glucose-uridine-C1,5'-diphosphate	metab_1579	B(ii)	map01100;map00561;map01240;map00520;map00040;map00524;map00053;map00052;map00500;map01250	Metabolic pathways;Glycerolipid metabolism;Biosynthesis of cofactors;Amino sugar and nucleotide sugar metabolism;Pentose and glucuronate interconversions;Neomycin, kanamycin and gentamicin biosynthesis;Ascorbate and aldarate metabolism;Galactose metabolism;Starch and sucrose metabolism;Biosynthesis of nucleotide sugars	HMDB0000286;HMDB0012305;HMDB0259387	M+H-H2O	C15H24N2O17P2	6.1304	C00029;C02199	pos	Vitamins and cofactors;-	Cofactors;-	Metabolism;Metabolism;Metabolism;Metabolism;Metabolism;Metabolism;Metabolism;Metabolism;Metabolism;Metabolism	Global and overview maps;Lipid metabolism;Global and overview maps;Carbohydrate metabolism;Carbohydrate metabolism;Biosynthesis of other secondary metabolites;Carbohydrate metabolism;Carbohydrate metabolism;Carbohydrate metabolism;Global and overview maps	Nucleosides, nucleotides, and analogues	Pyrimidine nucleotides	549.052	0.0248786	0	43.7	0.449842	133-89-1;1955-26-6	Pyrimidine nucleotide sugars	5.758	4.8	5.591	4.398	4.673	4.658	5.144	5.124	5.128
pos_2489	O-(13-Carboxytridecanoyl)carnitine	metab_1583	B(ii)	-	-	LMFA07070084;HMDB0240776	M+H	C21H39NO6	6.146	-	pos	-	-	-	-	Lipids and lipid-like molecules	Fatty Acyls	402.286	0.0114066	0	63.2	1.96253	-	Fatty acid esters	5.954	5.979	5.996	6.028	6.075	6.04	5.974	5.981	5.984
pos_2490	(12E)-10-Hydroxytetradec-12-enoylcarnitine	metab_1585	B(ii)	-	-	HMDB0241362	M+H-H2O	C21H39NO5	6.1611	-	pos	-	-	-	-	Lipids and lipid-like molecules	Fatty Acyls	368.28	0.00556206	0	37.6	2.17681	-	Fatty acid esters	6.062	6.245	6.026	5.866	5.829	5.885	6.042	6.046	6.046
pos_2493	Estrone	metab_1588	B(ii)	map01100;map00140;map04976;map04913;map04917	Metabolic pathways;Steroid hormone biosynthesis;Bile secretion;Ovarian steroidogenesis;Prolactin signaling pathway	LMST02010004;PW_C000094;HMDB0001425;HMDB0000145;MJDBOTE0000769	M+2Na-H	C18H22O2	6.1687	C00468;C02538	pos	Steroids;Hormones and transmitters;Hormones and transmitters	18-Carbon atoms;Steroid hormones;Steroid hormones	Metabolism;Metabolism;Organismal Systems;Organismal Systems;Organismal Systems	Global and overview maps;Lipid metabolism;Digestive system;Endocrine system;Endocrine system	Lipids and lipid-like molecules	Steroids and steroid derivatives	315.135	0.0158384	0	42.2	5.67182	53-16-7;481-97-0	Sulfated steroids	3.51	3.546	4.176	4.673	4.825	4.658	4.203	4.196	4.21
pos_2502	Sulfolithocholylglycine	metab_1599	B(ii)	-	-	HMDB0062801;HMDB0000698;HMDB0002639	M+Na	C26H43NO7S	6.1844	C11301;C15557	pos	-	-	-	-	Lipids and lipid-like molecules	Steroids and steroid derivatives	536.266	0.0062163	0	67.8	2.04774	15324-64-8;474-74-8	Bile acids, alcohols and derivatives	4.193	5.081	4.527	4.639	5.249	5.108	4.883	4.878	4.88
pos_2510	3-Methyloxindole	metab_1605	B(ii)	-	-	HMDB0304943	2M+H	C9H9NO	6.2	C02366	pos	-	-	-	-	Organoheterocyclic compounds	Indoles and derivatives	295.145	0.120206	0	32.3	2.54995	1504-06-9	Indolines	3.803	3.84	3.869	4.02	4.242	4.163	4.281	4.189	4.285
pos_2515	Biliverdin	metab_1610	B(i)	map01100;map00860	Metabolic pathways;Porphyrin metabolism	HMDB0001008;PW_C000797	M+H	C33H34N4O6	6.2	C00500	pos	-	-	Metabolism;Metabolism	Global and overview maps;Metabolism of cofactors and vitamins	Organoheterocyclic compounds	Tetrapyrroles and derivatives	583.256	0.0149946	65.3	0	1.88899	114-25-0	Bilirubins	4.868	5.031	5.082	5.534	5.957	5.742	5.516	5.529	5.523
pos_2530	Xi-4-Hydroxy-4-methyl-2-cyclohexen-1-one	metab_1626	B(ii)	-	-	HMDB0033629	2M+H	C7H10O2	6.2314	-	pos	-	-	-	-	Organic oxygen compounds	Organooxygen compounds	253.142	0.0218183	0	60.3	-6.50924	-	Carbonyl compounds	4.688	4.813	4.825	4.829	4.889	4.804	4.774	4.783	4.793
pos_2535	2-Aminopurine	metab_1631	B(ii)	-	-	HMDB0245025	M+ACN+H	C5H5N5	6.2392	-	pos	-	-	-	-	Organoheterocyclic compounds	Imidazopyrimidines	177.089	0.00947375	0	49.9	3.76747	-	Purines and purine derivatives	5.33	5.345	5.383	5.422	5.491	5.402	5.333	5.34	5.34
pos_2550	LysoPC(20:3(5Z,8Z,11Z)/0:0)	metab_1647	B(ii)	-	-	HMDB0010393	M+H	C28H52NO7P	6.2627	-	pos	-	-	-	-	Lipids and lipid-like molecules	Glycerophospholipids	546.354	0.0115728	0	51	-2.47508	1199257-41-4	Glycerophosphocholines	5.281	5.386	4.937	5.372	5.874	5.299	3.574	3.584	3.581
pos_2553	22-Hydroxydocosanoic acid	metab_1650	B(ii)	-	-	HMDB0302963;HMDB0304091	M+NH4	C22H44O3	6.2705	C19623	pos	-	-	-	-	Lipids and lipid-like molecules	Fatty Acyls	374.364	0.00587363	0	50.4	2.64768	-	Fatty acids and conjugates	5.599	5.589	5.586	5.516	5.668	5.587	6.023	6.025	6.028
pos_2555	PA(8:0/i-13:0)	metab_1652	B(ii)	map01100;map00564;map04070;map00561;map05212;map05200;map04975;map04024;map04072;map04912;map05231;map04666	Metabolic pathways;Glycerophospholipid metabolism;Phosphatidylinositol signaling system;Glycerolipid metabolism;Pancreatic cancer;Pathways in cancer;Fat digestion and absorption;cAMP signaling pathway;Phospholipase D signaling pathway;GnRH signaling pathway;Choline metabolism in cancer;Fc gamma R-mediated phagocytosis	HMDB0115686;PW_C064071	M+ACN+H	C24H47O8P	6.2705	C00416	pos	Lipids	Phospholipids	Metabolism;Metabolism;Environmental Information Processing;Metabolism;Human Diseases;Human Diseases;Organismal Systems;Environmental Information Processing;Environmental Information Processing;Organismal Systems;Human Diseases;Organismal Systems	Global and overview maps;Lipid metabolism;Signal transduction;Lipid metabolism;Cancer: specific types;Cancer: overview;Digestive system;Signal transduction;Signal transduction;Endocrine system;Cancer: overview;Immune system	Lipids and lipid-like molecules	Glycerophospholipids	536.336	0.00507059	0	51	2.04158	-	Glycerophosphates	5.774	5.321	5.562	5.901	5.507	5.794	5.659	5.663	5.661
pos_2556	Stercobilin	metab_1653	B(ii)	map00860	Porphyrin metabolism	HMDB0240259	M+H	C33H46N4O6	6.2705	C05793	pos	-	-	Metabolism	Metabolism of cofactors and vitamins	Organoheterocyclic compounds	Tetrapyrroles and derivatives	595.35	0.0252417	0	63.9	1.93502	34217-90-8	Bilirubins	3.766	3.7	3.73	4.878	5.538	5.088	5.233	5.251	5.254
pos_2557	5-Hydroxy-4-methoxybisabola-2,10-dien-9-one	metab_1654	B(ii)	-	-	HMDB0302604	M+NH4	C16H26O3	6.2783	-	pos	-	-	-	-	Lipids and lipid-like molecules	Prenol lipids	284.223	0.0152335	0	43.4	2.75031	-	Sesquiterpenoids	3.59	3.626	3.656	4.219	4.988	4.834	4.197	4.185	4.187
pos_2558	Arachidic acid	metab_1655	B(ii)	map01040	Biosynthesis of unsaturated fatty acids	HMDB0002212;LMFA01010020	M+NH4	C20H40O2	6.2783	C06425	pos	Lipids	Fatty acids	Metabolism	Lipid metabolism	Lipids and lipid-like molecules	Fatty Acyls	330.337	0.0162335	0	44	2.33206	506-30-9	Fatty acids and conjugates	5.869	5.898	5.863	6.002	6.18	6.05	6.285	6.278	6.292
pos_2565	N-Docosahexaenoyl Lysine	metab_1663	B(ii)	-	-	HMDB0242018	M+H-2H2O	C28H44N2O3	6.2939	-	pos	-	-	-	-	Not Available	Not Available	421.318	0.0376355	0	87.9	-6.78376	-	Not Available	6.673	6.641	6.66	6.76	6.752	6.739	6.642	6.669	6.672
pos_257	2,4-Thiazolidinedicarboxylic acid, 2-methyl-	metab_1667	B(ii)	-	-	HMDB0244750	M+H, M+Na	C6H9NO4S	0.7206	-	pos	-	-	-	-	Organic acids and derivatives	Carboxylic acids and derivatives	192.033	0.0200213	0	42.1	2.38255	-	Amino acids, peptides, and analogues	4.772	4.832	4.952	5.404	5.207	5.346	5.091	5.108	5.103
pos_2571	Solutol HS 15	metab_1669	B(ii)	-	-	HMDB0258368	M+Na	C20H40O4	6.3095	C11317	pos	-	-	-	-	Lipids and lipid-like molecules	Fatty Acyls	367.285	0.0478452	0	66.2	9.63325	61909-81-7	Fatty alcohols	4.341	4.449	4.146	3.572	3.606	3.573	4.307	4.313	4.345
pos_2572	13-Hydroxyoctadecanoylcarnitine	metab_1670	B(ii)	-	-	HMDB0241521	M+H-H2O	C25H49NO5	6.3095	-	pos	-	-	-	-	Lipids and lipid-like molecules	Fatty Acyls	426.359	0.0119798	0	74.3	2.13297	-	Fatty acid esters	7.204	7.343	7.145	6.796	6.817	6.696	7.219	7.216	7.226
pos_2574	Prostaglandin D1	metab_1672	B(ii)	-	-	HMDB0005102;LMFA03010049	M+CH3OH+H	C20H34O5	6.3252	C06438	pos	Lipids	Eicosanoids	-	-	Lipids and lipid-like molecules	Fatty Acyls	387.272	0.0298271	0	56.8	-5.25639	17968-82-0	Eicosanoids	4.891	4.997	4.958	4.999	5.185	5.076	4.967	4.949	4.974
pos_2575	Cinobufagin	metab_1673	B(ii)	-	-	HMDB0250266;LMST01130032	M+NH4	C26H34O6	6.3252	C16931	pos	Steroids	24-Carbon atoms	-	-	Lipids and lipid-like molecules	Steroids and steroid derivatives	460.27	0.0334214	0	39.2	1.87838	470-37-1	Steroid lactones	6.943	6.7	6.757	6.564	6.905	6.992	6.772	6.777	6.799
pos_2576	Penitrem B	metab_1674	B(ii)	-	-	HMDB0256239;HMDB0242736	M+H	C37H45NO5	6.3252	C20731	pos	-	-	-	-	Organoheterocyclic compounds	Naphthopyrans	584.336	0.0531174	0	50.8	-1.94906	11076-67-8	Not Available	4.99	4.799	4.454	5.164	4.881	4.356	4.89	4.853	4.896
pos_2578	Cyclohexane	metab_1676	B(ii)	-	-	HMDB0029597	M+NH4	C6H12	6.333	C11249	pos	-	-	-	-	Hydrocarbons	Saturated hydrocarbons	102.128	0.0186694	0	68.9	8.70081	110-82-7	Cycloalkanes	7.327	7.343	7.382	7.459	7.479	7.461	7.335	7.348	7.35
pos_2581	Cerebronic acid	metab_1680	B(ii)	-	-	HMDB0039540	M+NH4	C24H48O3	6.333	C17873	pos	-	-	-	-	Lipids and lipid-like molecules	Fatty Acyls	402.395	0.0101502	0	74.7	2.54758	544-57-0	Fatty acids and conjugates	4.851	4.796	4.727	4.77	4.989	4.912	5.139	5.13	5.137
pos_2583	3-Phenylpropanal	metab_1682	B(ii)	-	-	HMDB0033716	M+H	C9H10O	6.3408	-	pos	-	-	-	-	Benzenoids	Benzene and substituted derivatives	135.081	0.026218	0	59.4	3.88776	104-53-0	Not Available	4.076	3.813	3.869	3.797	4.035	4.103	4.009	4.012	4.03
pos_2595	7-Ethoxyresorufin	metab_1695	B(ii)	-	-	HMDB0247249	M+ACN+H	C14H11NO3	6.3565	C13630	pos	-	-	-	-	Organoheterocyclic compounds	Benzoxazines	283.108	0.0655008	0	37.3	3.126	5725-91-7	Phenoxazines	3.356	3.056	3.086	4.528	4.992	4.721	4.526	4.53	4.576
pos_2598	Ambenonium	metab_1698	B(ii)	-	-	HMDB0015254	M+2Na-H	C28H42Cl2N4O2+2	6.3565	C07773	pos	-	-	-	-	Organic acids and derivatives	Carboxylic acids and derivatives	581.241	0.0597257	0	34.4	1.71847	7648-98-8	Amino acids, peptides, and analogues	3.588	3.624	3.654	5.031	5.456	5.212	4.828	4.832	4.874
pos_2604	Alpha-Bisabolol oxide A	metab_1705	B(ii)	-	-	HMDB0038196	M+NH4	C15H26O2	6.3721	C16773	pos	-	-	-	-	Organoheterocyclic compounds	Oxanes	256.228	0.00567456	0	50.3	2.53021	22567-36-8	Not Available	4.622	4.636	4.731	4.843	4.995	4.788	4.829	4.834	4.83
pos_2613	Dehydrocurdione	metab_1715	B(ii)	-	-	HMDB0035407	M+H-2H2O	C15H22O2	6.3956	C16949	pos	-	-	-	-	Lipids and lipid-like molecules	Prenol lipids	199.149	0.0616811	0	65.6	3.10801	38230-32-9	Sesquiterpenoids	2.981	3.018	3.048	3.718	3.618	3.728	4.185	4.142	4.193
pos_2616	(R)-Menthone 8-thioacetate	metab_1718	B(ii)	-	-	HMDB0303595	M+ACN+H	C12H20O2S	6.4113	-	pos	-	-	-	-	Lipids and lipid-like molecules	Prenol lipids	270.153	0.0240759	0	41.8	2.92207	-	Monoterpenoids	4.835	4.927	5.079	4.514	4.549	4.516	4.605	4.626	4.613
pos_2621	13-HODE	metab_1724	B(ii)	map00591;map03320	Linoleic acid metabolism;PPAR signaling pathway	HMDB0242324;HMDB0004667;LMFA02000228	M+H-H2O	C18H32O3	6.4191	C14762	pos	-	-	Metabolism;Organismal Systems	Lipid metabolism;Endocrine system	Lipids and lipid-like molecules	Fatty Acyls	279.233	0.0072134	0	31.4	2.52389	29623-28-7	Lineolic acids and derivatives	4.551	4.47	4.39	4.686	4.582	4.697	4.634	4.638	4.64
pos_2623	8-methylnonadecanoylcarnitine	metab_1726	B(ii)	-	-	HMDB0240904	M+H	C27H53NO4	6.4191	-	pos	-	-	-	-	Lipids and lipid-like molecules	Fatty Acyls	456.406	0.0138983	0	57.2	1.80704	-	Fatty acid esters	5.025	5.024	4.89	4.219	4.435	4.399	4.798	4.793	4.805
pos_2627	Pro Val Arg	metab_1729	B(i)	-	-	-	M+H	C16H30N6O4	6.4269	-	pos	-	-	-	-	-	-	371.238	0.0038518	73.1	0	-5.55954	-	-	4.35	4.439	4.652	4.587	4.626	4.465	4.669	4.665	4.668
pos_2628	Taurocholic Acid	metab_1730	B(i)	map01100;map04979;map04976;map00120;map00430	Metabolic pathways;Cholesterol metabolism;Bile secretion;Primary bile acid biosynthesis;Taurine and hypotaurine metabolism	HMDB0000036;PW_C000025;LMST05040001;MJDBOTE0000483	M+NH4	C26H45NO7S	6.4269	C05122	pos	Steroids	24-Carbon atoms	Metabolism;Organismal Systems;Organismal Systems;Metabolism;Metabolism	Global and overview maps;Digestive system;Digestive system;Lipid metabolism;Metabolism of other amino acids	Lipids and lipid-like molecules	Steroids and steroid derivatives	533.326	0.0124999	83.8	0	1.30651	81-24-3	Bile acids, alcohols and derivatives	6.596	6.506	6.589	5.725	6.37	6.152	6.39	6.398	6.401
pos_2649	PE(15:0/18:3(9Z,12Z,15Z))	metab_1753	B(ii)	map01100;map00564;map00563;map04136;map05167;map04723;map04140	Metabolic pathways;Glycerophospholipid metabolism;Glycosylphosphatidylinositol (GPI)-anchor biosynthesis;Autophagy - other;Kaposi sarcoma-associated herpesvirus infection;Retrograde endocannabinoid signaling;Autophagy - animal	LMGP02010460;HMDB0008897;PW_C004945	M+H-2H2O	C38H70NO8P	6.4799	C00350	pos	Lipids	Phospholipids	Metabolism;Metabolism;Metabolism;Cellular Processes;Human Diseases;Organismal Systems;Cellular Processes	Global and overview maps;Lipid metabolism;Glycan biosynthesis and metabolism;Transport and catabolism;Infectious disease: viral;Nervous system;Transport and catabolism	Lipids and lipid-like molecules	Glycerophospholipids	664.464	0.0209926	0	75.8	-8.55133	-	Glycerophosphoethanolamines	3.491	4.071	4.544	4.665	4.84	4.724	4.607	4.611	4.624
pos_2664	1-Lyso-2-arachidonoyl-phosphatidate	metab_1769	B(ii)	-	-	HMDB0012496	M+ACN+H	C23H39O7P	6.511	-	pos	-	-	-	-	Lipids and lipid-like molecules	Glycerophospholipids	500.278	0.00974298	0	57.2	2.03826	-	Glycerophosphates	5.108	4.769	4.81	4.819	4.854	4.821	4.788	4.788	4.795
pos_2665	1-(4-(5-Maleimidopentyl)aminobenzyl)ethylenediaminetetraacetic acid	metab_1770	B(ii)	-	-	HMDB0244700	M+CH3OH+H	C26H34N4O10	6.511	-	pos	-	-	-	-	Organic acids and derivatives	Carboxylic acids and derivatives	595.256	0.0862899	0	73.4	-8.95758	-	Tetracarboxylic acids and derivatives	3.938	3.677	4.128	4.463	4.665	4.563	4.624	4.673	4.699
pos_2667	Gamma-Linolenic acid	metab_1772	B(ii)	map01100;map00591;map01040	Metabolic pathways;Linoleic acid metabolism;Biosynthesis of unsaturated fatty acids	LMFA01030141;PW_C001772;HMDB0003073	M+NH4	C18H30O2	6.5178	C06426	pos	Lipids	Fatty acids	Metabolism;Metabolism;Metabolism	Global and overview maps;Lipid metabolism;Lipid metabolism	Lipids and lipid-like molecules	Fatty Acyls	296.259	0.0348592	0	50.2	2.62778	506-26-3	Lineolic acids and derivatives	4.526	4.644	4.788	4.814	4.854	4.804	4.762	4.787	4.789
pos_2677	MG(0:0/22:6(4Z,7Z,10Z,13Z,16Z,19Z)/0:0)	metab_1782	B(ii)	-	-	HMDB0011557;LMGL01010027	M+H-H2O	C25H38O4	6.5482	-	pos	-	-	-	-	Lipids and lipid-like molecules	Glycerolipids	385.274	0.0254707	0	38	0.48477	-	Monoradylglycerols	5.487	5.05	5.037	4.449	4.597	4.161	5.09	5.075	5.097
pos_2683	PC(20:4(8Z,11Z,14Z,17Z)/18:0)	metab_1789	B(ii)	map01100;map00564;map00590;map00591;map00592;map05231;map04723	Metabolic pathways;Glycerophospholipid metabolism;Arachidonic acid metabolism;Linoleic acid metabolism;alpha-Linolenic acid metabolism;Choline metabolism in cancer;Retrograde endocannabinoid signaling	HMDB0008464;PW_C004512	M+H	C46H84NO8P	6.5605	C00157	pos	Lipids	Phospholipids	Metabolism;Metabolism;Metabolism;Metabolism;Metabolism;Human Diseases;Organismal Systems	Global and overview maps;Lipid metabolism;Lipid metabolism;Lipid metabolism;Lipid metabolism;Cancer: overview;Nervous system	Lipids and lipid-like molecules	Glycerophospholipids	810.602	0.291755	0	69.3	1.61275	-	Glycerophosphocholines	7.317	7.73	7.719	7.405	7.293	7.504	7.517	7.515	7.27
pos_2685	LysoPC(20:4(5Z,8Z,11Z,14Z)/0:0)	metab_1791	B(ii)	map00564;map05231	Glycerophospholipid metabolism;Choline metabolism in cancer	HMDB0010395	M+Na	C28H50NO7P	6.5683	C04230	pos	Lipids	Phospholipids	Metabolism;Human Diseases	Lipid metabolism;Cancer: overview	Lipids and lipid-like molecules	Glycerophospholipids	566.323	0.00615732	0	75.3	2.20083	60701-99-7	Glycerophosphocholines	6.007	5.715	5.914	5.967	6.244	5.928	5.95	5.945	5.948
pos_2694	(1R,3S,5Z)-5-[(2Z)-2-[(1R,3Ar,7aS)-1-[(2S)-1-[3-(2-hydroxypropan-2-yl)phenoxy]propan-2-yl]-7a-methyl-2,3,3a,5,6,7-hexahydro-1H-inden-4-ylidene]ethylidene]-4-methylidenecyclohexane-1,3-diol	metab_1800	B(ii)	-	-	HMDB0260077	M+H-2H2O	C31H44O4	6.5945	-	pos	-	-	-	-	Lipids and lipid-like molecules	Steroids and steroid derivatives	445.314	0.0144201	0	70.2	8.76658	-	Vitamin D and derivatives	4.856	4.991	4.965	5.046	5.176	5.145	5.056	5.043	5.047
pos_2696	7-Aminoheptanoic acid	metab_1802	B(ii)	-	-	HMDB0247233	M+K	C7H15NO2	6.5985	-	pos	-	-	-	-	Lipids and lipid-like molecules	Fatty Acyls	184.074	0.00595462	0	40.7	4.2634	-	Fatty acids and conjugates	5.752	5.417	5.599	5.611	5.565	5.603	5.591	5.586	5.59
pos_2700	LysoPC(16:1(9Z)/0:0)	metab_1807	B(ii)	map00564;map05231	Glycerophospholipid metabolism;Choline metabolism in cancer	HMDB0010383	M+H	C24H48NO7P	6.6015	C04230	pos	Lipids	Phospholipids	Metabolism;Human Diseases	Lipid metabolism;Cancer: overview	Lipids and lipid-like molecules	Glycerophospholipids	494.325	0.0121062	0	88.3	2.21342	76790-27-7	Glycerophosphocholines	6.859	6.599	6.735	6.836	7.093	6.805	6.839	6.836	6.846
pos_2705	Huperzine b	metab_1812	B(ii)	-	-	HMDB0253233	2M+NH4	C16H20N2O	6.6211	C09866	pos	-	-	-	-	Organoheterocyclic compounds	Phenanthrolines	530.349	0.0266095	0	43.1	-0.20132	103548-82-9	Not Available	6.634	7.094	6.884	7.111	7.391	7.139	7.055	7.06	7.077
pos_2715	Polidocanol	metab_1823	B(ii)	-	-	HMDB0256665;HMDB0249382;HMDB0244942;HMDB0251574	M+NH4	C30H62O10	6.6534	C13493	pos	-	-	-	-	Organic oxygen compounds	Organooxygen compounds	600.469	0.015626	0	50.1	1.42742	3055-99-0	Ethers	4.796	4.912	4.885	4.991	5.13	5.05	5.187	5.176	5.189
pos_2718	Octaethyleneglycol monododecyl ether	metab_1826	B(ii)	-	-	HMDB0246126	M+NH4	C28H58O9	6.6571	-	pos	-	-	-	-	Organic oxygen compounds	Organooxygen compounds	556.443	0.0266786	0	42.6	2.56775	-	Ethers	4.979	5.021	5.009	5.166	5.276	5.233	5.372	5.358	5.381
pos_2722	LysoPC(22:5(4Z,7Z,10Z,13Z,16Z)/0:0)	metab_1829	B(ii)	map00564;map05231	Glycerophospholipid metabolism;Choline metabolism in cancer	HMDB0010402	M+H	C30H52NO7P	6.6665	C04230	pos	Lipids	Phospholipids	Metabolism;Human Diseases	Lipid metabolism;Cancer: overview	Lipids and lipid-like molecules	Glycerophospholipids	570.357	0.0260611	0	61.9	2.6169	-	Glycerophosphocholines	5.785	5.419	5.664	5.747	5.874	5.668	5.763	5.749	5.772
pos_2726	Cyclopentanol	metab_1832	B(ii)	-	-	HMDB0302463	M+ACN+H	C5H10O	6.6804	C02020	pos	-	-	-	-	Organic oxygen compounds	Organooxygen compounds	128.108	0.0241125	0	32	6.25958	96-41-3	Alcohols and polyols	4.466	4.522	4.543	4.633	4.672	4.588	4.553	4.539	4.559
pos_273	N-Acetylglutamine	metab_1836	B(ii)	-	-	HMDB0006029	M+H-2H2O, M+H	C7H12N2O4	0.8382	-	pos	-	-	-	-	Organic acids and derivatives	Carboxylic acids and derivatives	153.066	0.00499425	0	61.7	2.34798	2490-97-3	Amino acids, peptides, and analogues	5.703	5.835	5.818	5.407	5.589	5.418	5.884	5.88	5.883
pos_2735	Heptylamine	metab_1842	B(ii)	-	-	HMDB0253108	M+H	C7H17N	6.6992	-	pos	-	-	-	-	Organic nitrogen compounds	Organonitrogen compounds	116.144	0.0133042	0	37.4	5.50582	-	Amines	6.61	6.648	6.689	6.784	6.814	6.779	6.665	6.673	6.677
pos_274	L-Isoleucine	metab_1847	B(i)	map01100;map04978;map00280;map00290;map01210;map02010;map01230;map04974;map00970;map05230	Metabolic pathways;Mineral absorption;Valine, leucine and isoleucine degradation;Valine, leucine and isoleucine biosynthesis;2-Oxocarboxylic acid metabolism;ABC transporters;Biosynthesis of amino acids;Protein digestion and absorption;Aminoacyl-tRNA biosynthesis;Central carbon metabolism in cancer	HMDB0000557;PW_C000112;HMDB0000172;MJDBOTE0001077	M+H, M+Na	C6H13NO2	0.8382	C00407	pos	Peptides	Amino acids	Metabolism;Organismal Systems;Metabolism;Metabolism;Metabolism;Environmental Information Processing;Metabolism;Organismal Systems;Genetic Information Processing;Human Diseases	Global and overview maps;Digestive system;Amino acid metabolism;Amino acid metabolism;Global and overview maps;Membrane transport;Global and overview maps;Digestive system;Translation;Cancer: overview	Organic acids and derivatives	Carboxylic acids and derivatives	132.102	0.00554782	57.1	0	3.90965	1509-34-8;73-32-5	Amino acids, peptides, and analogues	7.442	7.271	7.573	7.509	7.318	7.561	7.413	7.417	7.417
pos_2756	7-[(1R,2R,3R)-3-Hydroxy-2-[(3R)-3-hydroxy-4,4-dimethyloct-1-enyl]-5-oxocyclopentyl]hept-2-enoic acid	metab_1864	B(ii)	-	-	HMDB0247164	M+CH3OH+H	C22H36O5	6.7141	-	pos	-	-	-	-	Lipids and lipid-like molecules	Fatty Acyls	413.288	0.0216295	0	58	-5.18467	-	Fatty acids and conjugates	4.685	4.731	4.734	4.854	5.007	4.841	4.786	4.801	4.804
pos_2784	Estradiol cypionate	metab_1892	B(ii)	-	-	HMDB0251962	M+ACN+H	C26H36O3	6.8404	C14640	pos	-	-	-	-	Lipids and lipid-like molecules	Steroids and steroid derivatives	438.299	0.0791238	0	51	-4.32635	313-06-4	Steroid esters	4.533	4.82	4.735	4.953	4.703	4.549	4.759	4.694	4.749
pos_2788	LysoPE(18:0/0:0)	metab_1896	B(ii)	-	-	HMDB0011130	M+H-H2O	C23H48NO7P	6.8553	-	pos	-	-	-	-	Lipids and lipid-like molecules	Glycerophospholipids	464.314	0.0426136	0	36.2	1.71377	69747-55-3	Glycerophosphoethanolamines	4.18	4.692	4.568	5.019	4.755	4.549	4.667	4.637	4.672
pos_2796	Alpha-Terpineol propanoate	metab_1904	B(ii)	-	-	HMDB0032052	M+NH4	C13H22O2	6.8758	-	pos	-	-	-	-	Lipids and lipid-like molecules	Prenol lipids	228.196	0.0253935	0	47.9	2.80888	80-27-3	Monoterpenoids	5.07	4.771	5.01	5.251	5.292	5.117	5.778	5.764	5.786
pos_2818	1-Hydroxyvitamin D5	metab_1923	B(ii)	-	-	LMST03040004;HMDB0243905	M+H	C29H48O2	6.9197	-	pos	-	-	-	-	Lipids and lipid-like molecules	Steroids and steroid derivatives	429.373	0.0443758	0	90.2	0.723847	-	Vitamin D and derivatives	5.044	5.203	5.058	5.143	5.551	5.403	4.582	4.545	4.556
pos_2822	PC(17:0/0:0)	metab_1927	B(i)	map00564;map05231	Glycerophospholipid metabolism;Choline metabolism in cancer	LMGP01050024;HMDB0012108	M+Na	C25H52NO7P	6.9241	C04230	pos	Lipids	Phospholipids	Metabolism;Human Diseases	Lipid metabolism;Cancer: overview	Lipids and lipid-like molecules	Glycerophospholipids	532.338	0.213415	87.2	0	1.51114	50930-23-9	Glycerophosphocholines	4.062	3.091	3.226	4.905	4.817	4.724	4.614	4.503	4.692
pos_2828	(3Z)-phytochromobilin	metab_1933	B(ii)	map00860	Porphyrin metabolism	HMDB0303975	M+H	C33H34N4O6-2	6.9371	C05913	pos	-	-	Metabolism	Metabolism of cofactors and vitamins	Organoheterocyclic compounds	Tetrapyrroles and derivatives	583.256	0.0801483	0	55.8	1.79456	-	Bilirubins	4.619	4.466	4.724	5.734	5.876	5.835	5.583	5.579	5.64
pos_2830	N-(3-Methyl-2-pyridyl)-3-phenylsuccinimide	metab_1936	B(ii)	-	-	HMDB0253391	M+CH3OH+H	C16H14N2O2	6.9464	-	pos	-	-	-	-	Organoheterocyclic compounds	Pyrrolidines	299.14	0.0795249	0	34.2	2.10631	-	Phenylpyrrolidines	5.03	4.991	5.177	5.792	5.997	5.922	5.707	5.65	5.715
pos_2835	Vulgarole	metab_1941	B(ii)	-	-	HMDB0035085	M+CH3OH+H	C12H20O3	6.9569	-	pos	-	-	-	-	Lipids and lipid-like molecules	Prenol lipids	245.175	0.108033	0	55.1	2.62034	61586-52-5	Monoterpenoids	4.294	4.368	4.168	4.365	4.473	4.459	4.354	4.271	4.278
pos_2848	Methyl L-leucinate	metab_1949	B(ii)	-	-	HMDB0254597	M+H-H2O	C7H15NO2	6.996	-	pos	-	-	-	-	Organic acids and derivatives	Carboxylic acids and derivatives	128.108	0.0120989	0	31.7	3.57821	-	Amino acids, peptides, and analogues	4.656	4.681	4.788	4.983	5.029	4.984	4.896	4.893	4.903
pos_285	3'-Adenylic Acid	metab_1951	B(i)	map01100;map00230	Metabolic pathways;Purine metabolism	HMDB0258140;HMDB0003540	M+H, M+Na	C10H14N5O7P	1.1164	C01367	pos	-	-	Metabolism;Metabolism	Global and overview maps;Nucleotide metabolism	Nucleosides, nucleotides, and analogues	Ribonucleoside 3''-phosphates	348.071	0.0158607	89.1	0	1.66721	84-21-9	Not Available	2.941	6.834	6.454	6.862	6.724	6.815	6.455	6.448	6.462
pos_2850	13'-Hydroxy-alpha-tocopherol	metab_1952	B(ii)	-	-	HMDB0012559	M+H-H2O	C29H50O3	6.999	-	pos	-	-	-	-	Lipids and lipid-like molecules	Prenol lipids	429.373	0.0829419	0	31.7	0.469376	-	Quinone and hydroquinone lipids	5.282	5.418	5.388	5.309	5.694	5.533	4.572	4.507	4.514
pos_2859	PC(20:3(8Z,11Z,14Z)/14:0)	metab_1960	B(ii)	map01100;map00564;map00590;map00591;map00592;map05231;map04723	Metabolic pathways;Glycerophospholipid metabolism;Arachidonic acid metabolism;Linoleic acid metabolism;alpha-Linolenic acid metabolism;Choline metabolism in cancer;Retrograde endocannabinoid signaling	HMDB0008394;PW_C004442;LMGP01011868	M+H	C42H78NO8P	7.0401	C00157	pos	Lipids	Phospholipids	Metabolism;Metabolism;Metabolism;Metabolism;Metabolism;Human Diseases;Organismal Systems	Global and overview maps;Lipid metabolism;Lipid metabolism;Lipid metabolism;Lipid metabolism;Cancer: overview;Nervous system	Lipids and lipid-like molecules	Glycerophospholipids	756.555	0.271243	0	56.9	1.87886	-	Glycerophosphocholines	7.061	7.101	6.928	6.762	7.185	6.924	4.585	4.362	4.591
pos_287	Urocanic Acid	metab_1969	B(i)	map01100;map00340	Metabolic pathways;Histidine metabolism	HMDB0062562;PW_C000205;HMDB0000301;MJDBOTE0000716	M+H-H2O, M+H	C6H6N2O2	1.1515	C00785	pos	-	-	Metabolism;Metabolism	Global and overview maps;Amino acid metabolism	Organoheterocyclic compounds	Azoles	139.051	0.00864458	40.3	0	3.19685	104-98-3;3465-72-3	Imidazoles	5.435	5.489	5.916	5.452	5.487	5.756	5.613	5.617	5.61
pos_2871	GPCho(20:4/16:0)	metab_1971	B(i)	map01100;map00564;map00590;map00591;map00592;map05231;map04723	Metabolic pathways;Glycerophospholipid metabolism;Arachidonic acid metabolism;Linoleic acid metabolism;alpha-Linolenic acid metabolism;Choline metabolism in cancer;Retrograde endocannabinoid signaling	HMDB0008462;HMDB0008429	M+Na	C44H80NO8P	7.0873	C00157	pos	Lipids	Phospholipids	Metabolism;Metabolism;Metabolism;Metabolism;Metabolism;Human Diseases;Organismal Systems	Global and overview maps;Lipid metabolism;Lipid metabolism;Lipid metabolism;Lipid metabolism;Cancer: overview;Nervous system	Lipids and lipid-like molecules	Glycerophospholipids	804.553	0.0659215	82.6	0	2.1521	-	Glycerophosphocholines	5.971	6.001	5.799	5.842	6.063	5.783	4.371	4.375	4.322
pos_2873	PC(18:0/0:0)	metab_1973	B(i)	map00564;map05231	Glycerophospholipid metabolism;Choline metabolism in cancer	HMDB0010384;LMGP01050026	M+Na	C26H54NO7P	7.0908	C04230	pos	Lipids	Phospholipids	Metabolism;Human Diseases	Lipid metabolism;Cancer: overview	Lipids and lipid-like molecules	Glycerophospholipids	546.354	0.0354115	95.8	0	1.98042	19420-57-6	Glycerophosphocholines	6.538	6.204	6.339	6.702	6.514	6.442	7.027	7.004	7.034
pos_2892	PC(20:4(5Z,8Z,11Z,14Z)/16:0)	metab_1990	B(ii)	map01100;map00564;map00590;map00591;map00592;map05231;map04723	Metabolic pathways;Glycerophospholipid metabolism;Arachidonic acid metabolism;Linoleic acid metabolism;alpha-Linolenic acid metabolism;Choline metabolism in cancer;Retrograde endocannabinoid signaling	LMGP01011049;PW_C004477;HMDB0008429	M+H	C44H80NO8P	7.2137	C00157	pos	Lipids	Phospholipids	Metabolism;Metabolism;Metabolism;Metabolism;Metabolism;Human Diseases;Organismal Systems	Global and overview maps;Lipid metabolism;Lipid metabolism;Lipid metabolism;Lipid metabolism;Cancer: overview;Nervous system	Lipids and lipid-like molecules	Glycerophospholipids	782.571	0.0501909	0	64	1.8498	-	Glycerophosphocholines	8.081	8.158	8.005	7.934	8.242	7.987	6.855	6.86	6.82
pos_2918	5-Acetoxydihydrotheaespirane	metab_2014	B(ii)	-	-	HMDB0040276	M+CH3OH+H	C15H26O3	7.4365	-	pos	-	-	-	-	Organoheterocyclic compounds	Tetrahydrofurans	287.222	0.00976983	0	40.1	2.24006	72541-09-4	Not Available	4.686	4.649	4.753	4.979	4.947	4.861	4.947	4.939	4.942
pos_2922	5-Ethyl-2-methylpyridine	metab_2017	B(ii)	-	-	HMDB0029729	M+NH4	C8H11N	7.4463	-	pos	-	-	-	-	Organoheterocyclic compounds	Pyridines and derivatives	139.123	0.0363145	0	37.9	3.54391	104-90-5	Methylpyridines	4.359	4.279	4.432	4.71	4.648	4.61	4.722	4.748	4.751
pos_2923	Phentermine	metab_2018	B(i)	-	-	HMDB0014337	M+H	C10H15N	7.4463	C07438	pos	-	-	-	-	Benzenoids	Benzene and substituted derivatives	150.128	0.0294499	38.7	0	3.10212	122-09-8	Phenethylamines	5.942	5.95	5.949	6.06	6.05	6.026	6.006	6.03	6.025
pos_2924	Cucurbic acid	metab_2019	B(ii)	-	-	HMDB0029388	M+CH3OH+H	C12H20O3	7.4463	C08482	pos	-	-	-	-	Lipids and lipid-like molecules	Fatty Acyls	245.175	0.0103303	0	58.8	2.62583	58240-50-9	Lineolic acids and derivatives	5.495	5.462	5.562	5.758	5.744	5.715	5.795	5.786	5.789
pos_2935	Isobutylpropylamine	metab_2030	B(ii)	-	-	HMDB0031244	M+H	C7H17N	7.4964	-	pos	-	-	-	-	Organic nitrogen compounds	Organonitrogen compounds	116.144	0.0121496	0	36.2	5.41105	39190-66-4	Amines	6.389	6.377	6.474	6.716	6.663	6.669	6.741	6.738	6.749
pos_2947	PE(PGJ2/22:0)	metab_2041	B(ii)	-	-	HMDB0283747	M+Na	C47H84NO10P	7.5615	-	pos	-	-	-	-	Not Available	Not Available	876.572	0.0309656	0	53.9	-0.739503	-	Not Available	4.794	4.645	5.124	5.557	3.578	5.529	6.202	6.179	6.179
pos_2967	PE-NMe(16:0/22:5(7Z,10Z,13Z,16Z,19Z))	metab_2059	B(ii)	map01100;map00564	Metabolic pathways;Glycerophospholipid metabolism	PW_C059180;HMDB0113057	2M+3H2O+2H	C44H78NO8P	7.6353	C01241	pos	-	-	Metabolism;Metabolism	Global and overview maps;Lipid metabolism	Lipids and lipid-like molecules	Glycerophospholipids	793.56	0.246542	0	43.9	2.34919	-	Glycerophosphoethanolamines	6.291	6.376	6.436	6.448	6.338	6.453	5.391	5.402	5.194
pos_2976	PE-NMe(22:0/18:3(9Z,12Z,15Z))	metab_2067	B(ii)	map01100;map00564	Metabolic pathways;Glycerophospholipid metabolism	HMDB0113518;PW_C059644	M+H-H2O	C46H86NO8P	7.669	C01241	pos	-	-	Metabolism;Metabolism	Global and overview maps;Lipid metabolism	Lipids and lipid-like molecules	Glycerophospholipids	794.604	0.0423093	0	38.4	-1.88343	-	Glycerophosphoethanolamines	5.739	5.705	5.603	4.893	5.071	4.922	3.996	4.03	4.002
pos_2978	LysoPC(0:0/18:0)	metab_2069	B(ii)	-	-	HMDB0011128	M+Na	C26H54NO7P	7.6772	-	pos	-	-	-	-	Lipids and lipid-like molecules	Glycerophospholipids	546.354	0.0172303	0	81.4	1.81001	4421-58-3	Glycerophosphocholines	5.983	5.802	5.847	5.994	5.882	5.856	6.522	6.508	6.511
pos_2983	PC(18:2(9Z,12Z)/20:5(5Z,8Z,11Z,14Z,17Z))	metab_2074	B(ii)	map01100;map00564;map00590;map00591;map00592;map05231;map04723	Metabolic pathways;Glycerophospholipid metabolism;Arachidonic acid metabolism;Linoleic acid metabolism;alpha-Linolenic acid metabolism;Choline metabolism in cancer;Retrograde endocannabinoid signaling	PW_C004197;LMGP01011634;HMDB0008149	M+H	C46H78NO8P	7.6827	C00157	pos	Lipids	Phospholipids	Metabolism;Metabolism;Metabolism;Metabolism;Metabolism;Human Diseases;Organismal Systems	Global and overview maps;Lipid metabolism;Lipid metabolism;Lipid metabolism;Lipid metabolism;Cancer: overview;Nervous system	Lipids and lipid-like molecules	Glycerophospholipids	804.553	0.0260592	0	56.4	-0.741705	-	Glycerophosphocholines	6.407	6.359	6.348	6.634	6.757	6.631	4.637	4.66	4.645
pos_2984	PC(22:5(4Z,7Z,10Z,13Z,16Z)/18:2(9Z,12Z))	metab_2075	B(ii)	map01100;map00564;map00590;map00591;map00592;map05231;map04723	Metabolic pathways;Glycerophospholipid metabolism;Arachidonic acid metabolism;Linoleic acid metabolism;alpha-Linolenic acid metabolism;Choline metabolism in cancer;Retrograde endocannabinoid signaling	PW_C004712;HMDB0008664	M+Na	C48H82NO8P	7.6827	C00157	pos	Lipids	Phospholipids	Metabolism;Metabolism;Metabolism;Metabolism;Metabolism;Human Diseases;Organismal Systems	Global and overview maps;Lipid metabolism;Lipid metabolism;Lipid metabolism;Lipid metabolism;Cancer: overview;Nervous system	Lipids and lipid-like molecules	Glycerophospholipids	854.571	0.297034	0	57.4	4.76059	-	Glycerophosphocholines	5.686	5.377	5.548	4.435	4.506	4.326	4.826	4.834	4.579
pos_3011	Arkofix	metab_2103	B(ii)	-	-	HMDB0248602	M+CH3OH+H	C5H10N2O5	7.7283	-	pos	-	-	-	-	Organoheterocyclic compounds	Azolidines	211.093	0.0173969	0	41.6	4.93906	-	Imidazolidines	5.957	5.995	6.017	6.121	6.124	6.082	6.034	6.038	6.048
pos_3037	Dihydrojasmonic acid	metab_2128	B(ii)	-	-	HMDB0033601	M+CH3OH+H	C12H20O3	7.7832	-	pos	-	-	-	-	Lipids and lipid-like molecules	Fatty Acyls	245.175	0.01133	0	47.2	3.21086	98674-52-3	Lineolic acids and derivatives	5.167	5.126	5.265	5.308	5.322	5.303	5.285	5.276	5.279
pos_3038	Trihydroxystearic acid	metab_2129	B(ii)	-	-	HMDB0302290	M+H-H2O	C18H36O5	7.7832	-	pos	-	-	-	-	Lipids and lipid-like molecules	Fatty Acyls	315.254	0.0322558	0	31.6	2.35619	-	Fatty acids and conjugates	5.315	5.279	5.397	5.454	5.452	5.452	5.398	5.379	5.407
pos_3047	Lauryldiethanolamine	metab_2139	B(i)	-	-	-	M+H	C16H35NO2	7.791	-	pos	-	-	-	-	-	-	274.275	0.027388	46.3	0	2.09118	-	-	5.596	5.581	5.594	5.735	5.707	5.663	5.833	5.852	5.855
pos_3050	12-Hydroxy-12-octadecanoylcarnitine	metab_2143	B(ii)	-	-	LMFA07070028;HMDB0013154	M+H-H2O	C25H49NO5	7.791	-	pos	-	-	-	-	Lipids and lipid-like molecules	Fatty Acyls	426.359	0.0480546	0	76.4	1.6938	-	Fatty acid esters	5.155	5.36	5.291	4.686	4.717	4.465	5.194	5.198	5.231
pos_3052	Phyllanthin	metab_2145	B(ii)	-	-	HMDB0256511	M+ACN+H	C24H34O6	7.791	C10746	pos	-	-	-	-	Lignans, neolignans and related compounds	Dibenzylbutane lignans	460.271	0.0265385	0	63.9	2.82663	10351-88-9	Not Available	4.785	4.559	4.707	4.709	4.787	5.051	4.877	4.881	4.899
pos_307	2-Azaspiro[4.5]decan-3-one	metab_2163	B(ii)	-	-	HMDB0247166	M+H, M+NH4	C9H15NO	1.5172	-	pos	-	-	-	-	Organoheterocyclic compounds	Azaspirodecane derivatives	171.15	0.0120377	0	43.7	3.05585	-	Not Available	4.774	4.813	4.696	4.688	4.749	4.7	6.125	6.136	6.133
pos_3074	Lauramine Oxide	metab_2168	B(i)	-	-	-	M+H	C14H31NO	7.8621	-	pos	-	-	-	-	-	-	230.249	0.0820038	51.2	0	3.04519	-	-	3.614	3.53	3.006	3.953	3.646	3.643	3.781	3.848	3.841
pos_31	Serotonin	metab_2194	B(i)	map01100;map05207;map04750;map04540;map04976;map04024;map04080;map04726;map04742;map00380;map04721	Metabolic pathways;Chemical carcinogenesis - receptor activation;Inflammatory mediator regulation of TRP channels;Gap junction;Bile secretion;cAMP signaling pathway;Neuroactive ligand-receptor interaction;Serotonergic synapse;Taste transduction;Tryptophan metabolism;Synaptic vesicle cycle	PW_C000178;HMDB0000259;MJDBSJD0000073	M+H, 2M+H, M+NH4, M+H-H2O	C10H12N2O	2.0523	C00780	pos	Peptides;Hormones and transmitters	Amines;Neurotransmitters	Metabolism;Human Diseases;Organismal Systems;Cellular Processes;Organismal Systems;Environmental Information Processing;Environmental Information Processing;Organismal Systems;Organismal Systems;Metabolism;Organismal Systems	Global and overview maps;Cancer: overview;Sensory system;Cellular community - eukaryotes;Digestive system;Signal transduction;Signaling molecules and interaction;Nervous system;Sensory system;Amino acid metabolism;Nervous system	Organoheterocyclic compounds	Indoles and derivatives	177.103	0.0238359	77.6	0	3.00241	50-67-9	Tryptamines and derivatives	6.053	6.163	6.057	6.092	6.042	6.219	5.968	5.972	5.952
pos_3111	Palmitic acid	metab_2208	B(ii)	map01100;map00071;map01212;map00061;map00062;map01040	Metabolic pathways;Fatty acid degradation;Fatty acid metabolism;Fatty acid biosynthesis;Fatty acid elongation;Biosynthesis of unsaturated fatty acids	HMDB0000220;PW_C000145;HMDB0303203;LMFA01010001	M+NH4	C16H32O2	7.9979	C00249	pos	Lipids	Fatty acids	Metabolism;Metabolism;Metabolism;Metabolism;Metabolism;Metabolism	Global and overview maps;Lipid metabolism;Global and overview maps;Lipid metabolism;Lipid metabolism;Lipid metabolism	Lipids and lipid-like molecules	Fatty Acyls	274.275	0.0912426	0	38.7	1.89273	1957-10-03	Fatty acids and conjugates	4.427	4.205	3.959	4.138	4.208	4.351	4.453	4.394	4.379
pos_313	O-Acetylcarnitine	metab_2226	B(i)	map04931	Insulin resistance	HMDB0240773;HMDB0000201	M+H, M+Na	C9H17NO4	0.6894	C02571	pos	-	-	Human Diseases	Endocrine and metabolic disease	Lipids and lipid-like molecules	Fatty Acyls	204.124	0.0135706	90.4	0	2.96663	3040-38-8	Fatty acid esters	7.278	7.337	7.067	7.155	7.127	7.13	7.192	7.204	7.2
pos_315	Stizolamine	metab_2247	B(ii)	-	-	HMDB0302288	M+H-H2O, M+H	C7H11N5O2	0.6816	-	pos	-	-	-	-	Organoheterocyclic compounds	Diazines	198.098	0.00675314	0	32.2	-4.38342	-	Pyrazines	5.625	5.665	5.886	5.691	5.799	5.735	5.728	5.732	5.726
pos_3164	L-Felinine	metab_2263	B(ii)	-	-	HMDB0245004	2M+ACN+Na	C8H17NO3S	7.791	-	pos	-	-	-	-	Organic acids and derivatives	Carboxylic acids and derivatives	478.198	0.0541255	0	38.6	-7.74646	-	Amino acids, peptides, and analogues	4.526	4.517	4.722	5.486	5.561	5.636	5.206	5.211	5.248
pos_3169	Melleolide G	metab_2268	B(ii)	-	-	HMDB0038793	M+H-H2O	C24H32O7	7.791	-	pos	-	-	-	-	Lipids and lipid-like molecules	Prenol lipids	415.213	0.0248683	0	36.9	2.45364	117258-75-0	Sesquiterpenoids	4.669	3.954	4.541	4.504	4.467	4.733	4.611	4.632	4.618
pos_3172	3-Methylazelaic acid	metab_2272	B(ii)	-	-	HMDB0059754	M+H	C10H18O4	7.791	-	pos	-	-	-	-	Lipids and lipid-like molecules	Fatty Acyls	203.128	0.0182446	0	47.3	2.8501	-	Fatty acids and conjugates	4.392	4.319	4.469	4.553	4.575	4.586	4.516	4.502	4.504
pos_318	Sucrose	metab_2279	B(i)	map01100;map04973;map02010;map00052;map00500;map04742	Metabolic pathways;Carbohydrate digestion and absorption;ABC transporters;Galactose metabolism;Starch and sucrose metabolism;Taste transduction	HMDB0000258;PW_C000177	M+Na, M+K	C12H22O11	0.6816	C00089	pos	Carbohydrates	Oligosaccharides	Metabolism;Organismal Systems;Environmental Information Processing;Metabolism;Metabolism;Organismal Systems	Global and overview maps;Digestive system;Membrane transport;Carbohydrate metabolism;Carbohydrate metabolism;Sensory system	Organic oxygen compounds	Organooxygen compounds	365.106	0.00932481	84.2	0	2.13048	57-50-1	Carbohydrates and carbohydrate conjugates	6.16	5.566	6.27	5.799	5.77	6.656	5.995	5.999	5.991
pos_3181	LysoPC(0:0/16:0)	metab_2281	B(ii)	-	-	HMDB0240262	M+Na	C24H50NO7P	7.7832	-	pos	-	-	-	-	Lipids and lipid-like molecules	Glycerophospholipids	518.323	0.0183494	0	70.1	3.13119	66757-27-5	Glycerophosphocholines	6.188	5.823	6.053	5.951	5.948	5.869	6.056	6.047	6.063
pos_3182	Hydroxybuprenorphine	metab_2282	B(ii)	-	-	HMDB0060547	M+CH3OH+H	C29H41NO5	7.7832	-	pos	-	-	-	-	Benzenoids	Phenanthrenes and derivatives	516.333	0.0419732	0	38.7	2.52126	-	Not Available	4.698	5.041	4.658	5.253	5.342	5.326	5.422	5.398	5.434
pos_3183	Asn Phe Ala Arg	metab_2283	B(i)	-	-	-	M+H	C22H34N8O6	7.7832	-	pos	-	-	-	-	-	-	507.273	0.0382249	91.1	0	11.1005	-	-	4.985	4.853	4.969	4.928	5.04	4.939	5.234	5.204	5.207
pos_3185	7alpha-Hydroxy-3-oxo-4-cholestenoate	metab_2285	B(ii)	map00120	Primary bile acid biosynthesis	HMDB0012458;PW_C007985	M+ACN+Na	C27H42O4	7.7832	C17337	pos	-	-	Metabolism	Lipid metabolism	Lipids and lipid-like molecules	Steroids and steroid derivatives	494.325	0.0132963	0	42.7	2.77517	115538-85-7	Bile acids, alcohols and derivatives	5.826	5.404	5.623	5.686	5.76	5.571	5.717	5.713	5.724
pos_3188	N-Linoleoyl Histidine	metab_2288	B(ii)	-	-	HMDB0241977	M+2Na-H	C24H39N3O3	7.7832	-	pos	-	-	-	-	Not Available	Not Available	462.268	0.0200685	0	53	-5.26717	-	Not Available	5.989	5.881	5.992	5.045	5.725	5.454	5.796	5.79	5.807
pos_3195	2-Hydroxyoctadecanoic acid	metab_2296	B(ii)	-	-	HMDB0242145;HMDB0062549	M+NH4	C18H36O3	7.7832	C03045	pos	-	-	-	-	Lipids and lipid-like molecules	Fatty Acyls	318.301	0.0108768	0	59.9	2.87682	26531-80-6	Fatty acids and conjugates	3.543	3.092	4.187	3.511	3.741	3.619	4.737	4.742	4.732
pos_3198	4-Butylphenol	metab_2299	B(ii)	-	-	HMDB0246380	M+H-H2O	C10H14O	7.7832	C14464	pos	-	-	-	-	Benzenoids	Phenols	133.102	0.0348656	0	47.4	4.08263	-	1-hydroxy-2-unsubstituted benzenoids	4.153	4.249	4.211	4.393	4.454	4.342	4.479	4.457	4.486
pos_3239	4-(2-Aminoethyl)-5-fluoro-1,2-benzenediol	metab_2342	B(ii)	-	-	HMDB0247061	M+Na	C8H10FNO2	7.7283	-	pos	-	-	-	-	Benzenoids	Phenols	194.06	0.0166209	0	31	6.91583	-	Benzenediols	4.297	4.399	4.431	4.546	4.589	4.484	4.46	4.461	4.473
pos_324	Ethyl maltol	metab_2343	B(ii)	-	-	HMDB0031735	M+H-H2O, M+ACN+Na	C7H8O3	1.9016	C20362	pos	-	-	-	-	Organoheterocyclic compounds	Pyrans	123.045	0.0144812	0	39.7	3.9688	4940-11-08	Pyranones and derivatives	5.557	5.417	5.746	5.864	5.696	5.889	5.713	5.722	5.725
pos_3260	2-Amino-2-methyl-1,3-propanediol	metab_2365	B(ii)	-	-	HMDB0244975	M+H	C4H11NO2	7.7061	C11260	pos	-	-	-	-	Organic nitrogen compounds	Organonitrogen compounds	106.087	0.0137122	0	43.5	6.80281	-	Amines	4.088	4.126	4.135	4.378	4.314	4.245	4.509	4.514	4.502
pos_3267	Chenodeoxycholyltaurine	metab_2372	B(ii)	map04979;map04976;map00120	Cholesterol metabolism;Bile secretion;Primary bile acid biosynthesis	HMDB0000951;HMDB0000949;HMDB0242411	M+H-2H2O	C26H45NO6S	7.6902	C05465	pos	-	-	Organismal Systems;Organismal Systems;Metabolism	Digestive system;Digestive system;Lipid metabolism	Lipids and lipid-like molecules	Steroids and steroid derivatives	464.284	0.0312597	0	62.8	2.02881	53-02-1;516-35-8	Bile acids, alcohols and derivatives	4.192	4.744	4.727	4.536	5.429	5.013	4.857	4.833	4.835
pos_3274	L-quinate	metab_2380	B(ii)	map01100;map00400	Metabolic pathways;Phenylalanine, tyrosine and tryptophan biosynthesis	HMDB0304404	M+H-2H2O	C7H11O6-	7.6827	C00296	pos	-	-	Metabolism;Metabolism	Global and overview maps;Amino acid metabolism	Not Available	Not Available	156.043	0.0208396	0	37.5	4.65406	77-95-2	Not Available	3.941	4.011	4.044	4.224	4.208	4.205	4.527	4.545	4.534
pos_3276	Lysylasparagine	metab_2382	B(ii)	-	-	HMDB0028946	2M+ACN+H	C10H20N4O4	7.6772	-	pos	-	-	-	-	Organic acids and derivatives	Carboxylic acids and derivatives	562.328	0.0644628	0	64.7	-5.11872	19908-06-6	Amino acids, peptides, and analogues	5.055	4.789	4.709	4.962	4.938	4.712	5.491	5.496	5.444
pos_3279	GPCho(20:4/18:0)	metab_2385	B(i)	map01100;map00564;map00590;map00591;map00592;map05231;map04723	Metabolic pathways;Glycerophospholipid metabolism;Arachidonic acid metabolism;Linoleic acid metabolism;alpha-Linolenic acid metabolism;Choline metabolism in cancer;Retrograde endocannabinoid signaling	HMDB0008431;HMDB0008464	M+Na	C46H84NO8P	7.669	C00157	pos	Lipids	Phospholipids	Metabolism;Metabolism;Metabolism;Metabolism;Metabolism;Human Diseases;Organismal Systems	Global and overview maps;Lipid metabolism;Lipid metabolism;Lipid metabolism;Lipid metabolism;Cancer: overview;Nervous system	Lipids and lipid-like molecules	Glycerophospholipids	832.584	0.0839938	91	0	1.45453	-	Glycerophosphocholines	5.738	5.912	5.503	5.739	5.046	5.677	5.671	5.682	5.613
pos_3283	GPCho(14:0/20:2)	metab_2390	B(i)	map01100;map00564;map00590;map00591;map00592;map05231;map04723	Metabolic pathways;Glycerophospholipid metabolism;Arachidonic acid metabolism;Linoleic acid metabolism;alpha-Linolenic acid metabolism;Choline metabolism in cancer;Retrograde endocannabinoid signaling	HMDB0007880	M+Na	C42H80NO8P	7.6641	C00157	pos	Lipids	Phospholipids	Metabolism;Metabolism;Metabolism;Metabolism;Metabolism;Human Diseases;Organismal Systems	Global and overview maps;Lipid metabolism;Lipid metabolism;Lipid metabolism;Lipid metabolism;Cancer: overview;Nervous system	Lipids and lipid-like molecules	Glycerophospholipids	780.553	0.148506	92.1	0	2.1579	-	Glycerophosphocholines	7.284	7.313	7.318	7.237	7.461	7.26	5.921	5.814	5.812
pos_330	Oxidized Glutathione	metab_2407	B(i)	map01100;map00480;map01240;map05208;map04918;map05415;map04216	Metabolic pathways;Glutathione metabolism;Biosynthesis of cofactors;Chemical carcinogenesis - reactive oxygen species;Thyroid hormone synthesis;Diabetic cardiomyopathy;Ferroptosis	PW_C001847;HMDB0003337;HMDB0011691;MJDBOTE0000407	M+2H, M+H	C20H32N6O12S2	2.0261	C00127	pos	-	-	Metabolism;Metabolism;Metabolism;Human Diseases;Organismal Systems;Human Diseases;Cellular Processes	Global and overview maps;Metabolism of other amino acids;Global and overview maps;Cancer: overview;Endocrine system;Cardiovascular disease;Cell growth and death	Organic acids and derivatives	Carboxylic acids and derivatives	307.084	0.0091831	57.8	0	1.39201	15718-51-1;27025-41-8	Amino acids, peptides, and analogues	5.647	5.702	5.95	5.882	5.822	5.676	6.009	6.016	6.016
pos_331	Indolepyruvate	metab_2416	B(ii)	map01100;map00380	Metabolic pathways;Tryptophan metabolism	HMDB0060484	M+H, M+NH4	C11H9NO3	2.0558	C00331	pos	-	-	Metabolism;Metabolism	Global and overview maps;Amino acid metabolism	Organoheterocyclic compounds	Indoles and derivatives	221.093	0.0123279	0	32.3	2.45938	392-12-1	Indolyl carboxylic acids and derivatives	5.488	5.603	5.531	5.569	5.52	5.686	5.434	5.445	5.441
pos_332	6-Hydroxy-1H-indole-3-acetamide	metab_2425	B(ii)	-	-	HMDB0031173	M+H-H2O, M+H	C10H10N2O2	2.0603	-	pos	-	-	-	-	Organoheterocyclic compounds	Indoles and derivatives	191.082	0.012108	0	75	2.55025	192184-73-9	Hydroxyindoles	5.975	6.094	6.023	6.067	6.019	6.155	5.953	5.963	5.96
pos_3332	Dioctyl sebacate	metab_2436	B(ii)	-	-	HMDB0251115	2M+Na	C26H50O4	7.4463	-	pos	-	-	-	-	Lipids and lipid-like molecules	Fatty Acyls	875.733	0.0310656	0	83	1.79959	-	Fatty alcohol esters	4.617	4.421	4.649	5.481	5.186	5.322	5.982	5.956	5.963
pos_3336	9,10,13-Trihydroxystearic acid	metab_2440	B(ii)	-	-	HMDB0030935	M+H-H2O	C18H36O5	7.4463	-	pos	-	-	-	-	Lipids and lipid-like molecules	Fatty Acyls	315.254	0.0127555	0	60.3	1.95188	50439-74-2	Fatty acids and conjugates	5.482	5.468	5.56	5.795	5.736	5.726	5.785	5.774	5.777
pos_3337	CC12C(CC(CC1)C2(C)C)=CC(O)N	metab_2441	B(ii)	-	-	HMDB0244248	M+H-H2O	C12H21NO	7.4463	-	pos	-	-	-	-	Lipids and lipid-like molecules	Prenol lipids	178.159	0.0304053	0	52.4	2.24615	-	Monoterpenoids	5.3	5.261	5.352	5.365	5.425	5.365	5.344	5.369	5.362
pos_3345	Peonidin 3-rutinoside	metab_2449	B(ii)	-	-	HMDB0303649;LMPK12010237	M+H	C28H33O15+	7.4271	-	pos	-	-	-	-	Phenylpropanoids and polyketides	Flavonoids	610.185	0.0145714	0	32.4	-6.45377	-	Flavonoid glycosides	3.286	3.552	3.113	3.162	4.731	3.406	7.736	7.724	7.728
pos_335	5-Hydroxyindoleacetate	metab_2454	B(i)	map01100;map04726;map00380	Metabolic pathways;Serotonergic synapse;Tryptophan metabolism	HMDB0000763	M+H-H2O, M+H	C10H9NO3	2.0657	C05635	pos	-	-	Metabolism;Organismal Systems;Metabolism	Global and overview maps;Nervous system;Amino acid metabolism	Organoheterocyclic compounds	Indoles and derivatives	174.055	0.0395204	89.6	0	2.73353	54-16-0	Indolyl carboxylic acids and derivatives	4.866	4.988	4.935	5.009	4.963	5.115	4.862	4.895	4.869
pos_3372	PG(i-12:0/a-17:0)	metab_2475	B(ii)	map01100;map00564	Metabolic pathways;Glycerophospholipid metabolism	PW_C076275;HMDB0116657	M+H-H2O	C35H69O10P	7.2485	C00344	pos	Lipids	Phospholipids	Metabolism;Metabolism	Global and overview maps;Lipid metabolism	Lipids and lipid-like molecules	Glycerophospholipids	663.455	0.114049	0	76.5	-7.15187	-	Glycerophosphoglycerols	5.351	5.357	5.513	5.976	5.945	5.828	4.354	4.264	4.278
pos_3387	Hygrine	metab_2490	B(ii)	map01100	Metabolic pathways	HMDB0302902	M+H	C8H15NO	7.1485	C06179	pos	-	-	Metabolism	Global and overview maps	Alkaloids and derivatives	Not Available	142.123	0.014271	0	33.3	3.38469	496-49-1	Not Available	6.139	6.131	6.222	6.444	6.4	6.399	6.454	6.449	6.461
pos_3394	LysoPC(20:1(11Z)/0:0)	metab_2497	B(ii)	map00564;map05231	Glycerophospholipid metabolism;Choline metabolism in cancer	HMDB0010391	M+H	C28H56NO7P	7.0908	C04230	pos	Lipids	Phospholipids	Metabolism;Human Diseases	Lipid metabolism;Cancer: overview	Lipids and lipid-like molecules	Glycerophospholipids	550.388	0.0207995	0	35	1.50421	-	Glycerophosphocholines	5.5	5.297	5.398	5.833	5.755	5.724	5.804	5.786	5.79
pos_3416	Cycloheptyl	metab_2520	B(ii)	-	-	HMDB0250647	M+NH4	C7H14	7.0143	-	pos	-	-	-	-	Hydrocarbons	Saturated hydrocarbons	116.144	0.0144694	0	47.5	6.33527	-	Not Available	5.878	5.903	6.004	6.201	6.253	6.203	6.121	6.116	6.128
pos_3417	(+/-)-Pelletierine	metab_2521	B(ii)	map01100	Metabolic pathways	HMDB0030325	M+H	C8H15NO	7.0105	C06182	pos	-	-	Metabolism	Global and overview maps	Organoheterocyclic compounds	Piperidines	142.123	0.00588458	0	43.8	3.39731	539-00-4	Not Available	5.647	5.676	5.769	5.946	5.987	5.95	5.859	5.859	5.863
pos_3436	Furofoline	metab_2536	B(ii)	-	-	HMDB0034319	M+NH4	C16H11NO3	6.9569	C10681	pos	-	-	-	-	Organoheterocyclic compounds	Quinolines and derivatives	283.108	0.0781027	0	31.7	2.12063	62541-22-4	Benzoquinolines	4.039	3.964	4.259	5.181	5.446	5.3	5.014	5.01	5.069
pos_3441	Atorvastatin	metab_2541	B(ii)	-	-	PW_C002355;HMDB0005006;MJDBOTE0000285	M+Na	C33H35FN2O5	6.9464	C06834	pos	-	-	-	-	Organoheterocyclic compounds	Pyrroles	581.241	0.0881545	0	50.4	-3.07006	134523-00-5	Substituted pyrroles	4.646	4.63	4.814	5.744	5.968	5.846	5.621	5.62	5.685
pos_3447	3-Dehydroteasterone	metab_2546	B(ii)	map01100	Metabolic pathways	LMST01030131;HMDB0041527	M+ACN+Na	C28H46O4	6.9286	C15792	pos	-	-	Metabolism	Global and overview maps	Lipids and lipid-like molecules	Steroids and steroid derivatives	510.356	0.0288901	0	56.5	2.42551	124853-28-7	Bile acids, alcohols and derivatives	6.382	6.123	6.256	6.683	6.675	6.609	6.583	6.566	6.591
pos_3449	PC(18:4(6Z,9Z,12Z,15Z)/18:1(9Z))	metab_2548	B(ii)	map01100;map00564;map00590;map00591;map00592;map05231;map04723	Metabolic pathways;Glycerophospholipid metabolism;Arachidonic acid metabolism;Linoleic acid metabolism;alpha-Linolenic acid metabolism;Choline metabolism in cancer;Retrograde endocannabinoid signaling	LMGP01011712;PW_C004284;HMDB0008236	M+H	C44H78NO8P	6.9241	C00157	pos	Lipids	Phospholipids	Metabolism;Metabolism;Metabolism;Metabolism;Metabolism;Human Diseases;Organismal Systems	Global and overview maps;Lipid metabolism;Lipid metabolism;Lipid metabolism;Lipid metabolism;Cancer: overview;Nervous system	Lipids and lipid-like molecules	Glycerophospholipids	780.555	0.112949	0	88.8	1.06663	-	Glycerophosphocholines	6.818	6.855	6.564	6.4	6.957	6.522	6.035	5.991	6.089
pos_3450	PC(16:0/22:6(4Z,7Z,10Z,13Z,16Z,19Z))	metab_2550	B(ii)	map01100;map00564;map00590;map00591;map00592;map05231;map04723	Metabolic pathways;Glycerophospholipid metabolism;Arachidonic acid metabolism;Linoleic acid metabolism;alpha-Linolenic acid metabolism;Choline metabolism in cancer;Retrograde endocannabinoid signaling	LMGP01012137;PW_C004040;HMDB0007991	M+H	C46H80NO8P	6.9241	C00157	pos	Lipids	Phospholipids	Metabolism;Metabolism;Metabolism;Metabolism;Metabolism;Human Diseases;Organismal Systems	Global and overview maps;Lipid metabolism;Lipid metabolism;Lipid metabolism;Lipid metabolism;Cancer: overview;Nervous system	Lipids and lipid-like molecules	Glycerophospholipids	806.571	0.0942665	0	57	1.81005	59403-54-2	Glycerophosphocholines	7.882	7.803	7.632	7.435	7.919	7.626	6.37	6.377	6.301
pos_3454	PC(20:1(11Z)/14:0)	metab_2554	B(ii)	map01100;map00564;map00590;map00591;map00592;map05231;map04723	Metabolic pathways;Glycerophospholipid metabolism;Arachidonic acid metabolism;Linoleic acid metabolism;alpha-Linolenic acid metabolism;Choline metabolism in cancer;Retrograde endocannabinoid signaling	LMGP01011807;HMDB0008295;PW_C004343	M+H	C42H82NO8P	6.9153	C00157	pos	Lipids	Phospholipids	Metabolism;Metabolism;Metabolism;Metabolism;Metabolism;Human Diseases;Organismal Systems	Global and overview maps;Lipid metabolism;Lipid metabolism;Lipid metabolism;Lipid metabolism;Cancer: overview;Nervous system	Lipids and lipid-like molecules	Glycerophospholipids	760.585	0.0520303	0	33.1	-0.119216	-	Glycerophosphocholines	7.493	7.446	7.599	7.482	6.984	7.55	7.617	7.621	7.58
pos_3455	PC(16:0/0:0)	metab_2555	B(i)	map00564;map05231	Glycerophospholipid metabolism;Choline metabolism in cancer	HMDB0010382;LMGP01050018	M+Na	C24H50NO7P	6.9153	C04230	pos	Lipids	Phospholipids	Metabolism;Human Diseases	Lipid metabolism;Cancer: overview	Lipids and lipid-like molecules	Glycerophospholipids	518.323	0.0809854	94.3	0	2.26071	17364-16-8	Glycerophosphocholines	6.485	6.315	6.377	6.763	6.863	6.702	6.803	6.742	6.806
pos_3488	LysoPC(20:2(11Z,14Z)/0:0)	metab_2584	B(ii)	map00564;map05231	Glycerophospholipid metabolism;Choline metabolism in cancer	HMDB0010392	M+H	C28H54NO7P	6.8553	C04230	pos	Lipids	Phospholipids	Metabolism;Human Diseases	Lipid metabolism;Cancer: overview	Lipids and lipid-like molecules	Glycerophospholipids	548.372	0.045475	0	52.3	1.60729	-	Glycerophosphocholines	6.053	5.517	5.725	5.773	5.896	5.797	5.898	5.883	5.922
pos_3497	LysoPC(18:1(11Z)/0:0)	metab_2593	B(ii)	map00564;map05231	Glycerophospholipid metabolism;Choline metabolism in cancer	HMDB0010385	M+H	C26H52NO7P	6.8185	C04230	pos	Lipids	Phospholipids	Metabolism;Human Diseases	Lipid metabolism;Cancer: overview	Lipids and lipid-like molecules	Glycerophospholipids	522.357	0.0294906	0	86.6	2.11496	-	Glycerophosphocholines	7.794	7.385	7.581	7.473	7.569	7.473	7.647	7.63	7.655
pos_35	3-[[(2S)-2,4-Dihydroxy-3,3-dimethylbutanoyl]amino]propanoic acid	metab_2595	B(ii)	-	-	HMDB0250782	M+H-2H2O, M+H-H2O, M+Na, M+H	C9H17NO5	2.8263	-	pos	-	-	-	-	Organic acids and derivatives	Carboxylic acids and derivatives	220.118	0.00999183	0	32.1	2.49837	-	Amino acids, peptides, and analogues	6.525	6.575	6.734	6.492	6.415	6.543	6.645	6.653	6.647
pos_3506	LysoPE(0:0/18:1(11Z))	metab_2602	B(ii)	-	-	HMDB0011475	M+H	C23H46NO7P	6.7564	-	pos	-	-	-	-	Lipids and lipid-like molecules	Glycerophospholipids	480.309	0.0182718	0	67.3	1.44284	-	Glycerophosphoethanolamines	6.032	5.758	5.78	5.769	5.55	5.676	5.805	5.79	5.793
pos_3510	1-Hexadecanoyl-sn-Glycero-3-Phosphoethanolamine	metab_2607	B(i)	-	-	HMDB0011503;LMGP02050002	M+H	C21H44NO7P	6.7484	-	pos	-	-	-	-	Lipids and lipid-like molecules	Glycerophospholipids	454.294	0.0235815	73.7	0	1.56018	53862-35-4	Glycerophosphoethanolamines	6.092	6.079	6.064	6.068	6.094	5.99	6.129	6.11	6.113
pos_3513	4-Trimethylammoniobutanoic acid	metab_2610	B(ii)	map01100;map00310;map02010	Metabolic pathways;Lysine degradation;ABC transporters	HMDB0001161;PW_C000899	M+K	C7H15NO2	6.7397	C01181	pos	-	-	Metabolism;Metabolism;Environmental Information Processing	Global and overview maps;Amino acid metabolism;Membrane transport	Lipids and lipid-like molecules	Fatty Acyls	184.074	0.00414171	0	38.4	3.49128	407-64-7	Fatty acids and conjugates	5.648	5.496	5.627	5.587	5.734	5.582	5.63	5.627	5.63
pos_3517	Gymnodimine	metab_2614	B(ii)	-	-	HMDB0041430	2M+H	C32H45NO4	6.7279	C20025	pos	-	-	-	-	Organoheterocyclic compounds	Pyridines and derivatives	1015.67	0.067984	0	31.3	-2.63355	173792-58-0	Hydropyridines	6.069	5.455	5.76	5.616	5.906	5.512	5.819	5.772	5.828
pos_3519	3-Hexen-1-ol	metab_2616	B(ii)	map00592	alpha-Linolenic acid metabolism	HMDB0302313;HMDB0030003;HMDB0302264	M+ACN+H	C6H12O	6.7225	C08492	pos	-	-	Metabolism	Lipid metabolism	Lipids and lipid-like molecules	Fatty Acyls	142.123	0.00966732	0	48.2	4.92366	928-96-1	Fatty alcohols	5.992	6.056	6.083	6.199	6.236	6.175	6.096	6.096	6.103
pos_3533	PC(17:1/0:0)	metab_2629	B(i)	-	-	LMGP01050002	M+H	C25H50NO7P	6.7056	-	pos	-	-	-	-	-	-	508.341	0.0158339	69.1	0	2.10796	-	-	5.723	5.339	5.595	5.519	5.728	5.469	5.652	5.638	5.643
pos_3534	N-[1-[[5-(Diaminomethylideneamino)-1-oxopentan-2-yl]amino]-4-methyl-1-oxopentan-2-yl]-4-methyl-2-(propanoylamino)pentanamide	metab_2630	B(ii)	-	-	HMDB0247785	M+CH3OH+H	C21H40N6O4	6.7056	-	pos	-	-	-	-	Organic acids and derivatives	Carboxylic acids and derivatives	473.346	0.012215	0	34.2	3.42152	-	Amino acids, peptides, and analogues	4.808	4.899	4.878	4.87	5.064	4.967	4.898	4.893	4.887
pos_3544	3-Hydroxylinoleoylcarnitine	metab_2641	B(ii)	-	-	LMFA07070042;HMDB0240768	M+CH3OH+H	C25H45NO5	6.6992	-	pos	-	-	-	-	Lipids and lipid-like molecules	Fatty Acyls	472.364	0.0818355	0	34.5	2.01181	-	Fatty acid esters	4.468	4.834	4.843	4.957	5.288	4.915	4.935	4.874	4.939
pos_3553	PC(20:3/0:0)	metab_2650	B(i)	-	-	-	M+H	C28H52NO7P	6.6894	-	pos	-	-	-	-	-	-	546.357	0.0228304	90.4	0	2.24862	-	-	7.184	6.73	7.017	6.394	6.646	6.283	6.975	6.963	6.983
pos_3560	PE(P-16:0/16:0)	metab_2658	B(ii)	map00565;map01100	Ether lipid metabolism;Metabolic pathways	LMGP02030013;HMDB0011158	M+H-H2O	C37H74NO7P	6.6774	C04756	pos	Lipids	Phospholipids	Metabolism;Metabolism	Lipid metabolism;Global and overview maps	Lipids and lipid-like molecules	Glycerophospholipids	658.511	0.0306906	0	64.6	-8.36925	-	Glycerophosphoethanolamines	5.307	5.312	5.353	5.434	5.468	5.417	5.403	5.378	5.4
pos_3568	1-(7Z,10Z,13Z,16Z-docosatetraenoyl)-glycero-3-phosphate	metab_2664	B(ii)	-	-	HMDB0114752;LMGP10050020;HMDB0062310	M+ACN+H	C25H43O7P	6.6665	-	pos	-	-	-	-	Lipids and lipid-like molecules	Glycerophospholipids	528.31	0.0549736	0	32.8	3.00105	-	Glycerophosphates	5.094	4.623	4.612	4.647	4.697	4.297	4.784	4.74	4.747
pos_3572	Isoetharine	metab_2669	B(ii)	-	-	HMDB0014366	2M+ACN+Na	C13H21NO3	6.6571	C07053	pos	-	-	-	-	Benzenoids	Phenols	542.323	0.0147062	0	61.4	6.50864	530-08-5	Benzenediols	6.306	6.215	6.321	6.357	6.563	6.399	6.373	6.363	6.375
pos_3578	Sphingosine-1-phosphate	metab_2674	B(i)	map01100;map04666;map05152;map00600;map04080;map04020;map04371;map04072;map04071	Metabolic pathways;Fc gamma R-mediated phagocytosis;Tuberculosis;Sphingolipid metabolism;Neuroactive ligand-receptor interaction;Calcium signaling pathway;Apelin signaling pathway;Phospholipase D signaling pathway;Sphingolipid signaling pathway	LMSP01050001;HMDB0000277	M+H	C18H38NO5P	6.6373	C06124	pos	-	-	Metabolism;Organismal Systems;Human Diseases;Metabolism;Environmental Information Processing;Environmental Information Processing;Environmental Information Processing;Environmental Information Processing;Environmental Information Processing	Global and overview maps;Immune system;Infectious disease: bacterial;Lipid metabolism;Signaling molecules and interaction;Signal transduction;Signal transduction;Signal transduction;Signal transduction	Lipids and lipid-like molecules	Sphingolipids	380.257	0.0407789	71.3	0	2.41557	26993-30-6	Phosphosphingolipids	4.948	5.372	5.245	5.469	5.473	5.367	5.27	5.243	5.277
pos_3579	LysoPA(0:0/18:1(9Z))	metab_2675	B(ii)	-	-	HMDB0007851	M+ACN+H	C21H41O7P	6.6334	-	pos	-	-	-	-	Lipids and lipid-like molecules	Glycerophospholipids	478.294	0.0330423	0	76.1	2.34264	-	Glycerophosphates	6.754	6.535	6.496	6.459	6.283	6.368	6.52	6.499	6.527
pos_3583	Acetolein	metab_2680	B(ii)	-	-	HMDB0303184	M+NH4	C25H44O6	6.628	-	pos	-	-	-	-	Lipids and lipid-like molecules	Glycerolipids	458.349	0.0345517	0	68	2.27505	-	Triradylcglycerols	5.078	5.365	5.249	5.441	5.508	5.363	5.334	5.312	5.341
pos_3587	Cucurbitacin S	metab_2684	B(ii)	-	-	HMDB0250583;LMST01010116	M+NH4	C30H42O6	6.6211	C08806	pos	-	-	-	-	Lipids and lipid-like molecules	Steroids and steroid derivatives	516.333	0.0427961	0	73.5	2.7491	60137-06-6	Oxosteroids	4.785	5.222	4.964	5.319	5.58	5.296	5.303	5.277	5.313
pos_3588	1,2,3,4-Tetrahydronaphthalene	metab_2685	B(ii)	-	-	HMDB0244120	M+H	C10H12	6.6211	C14114	pos	-	-	-	-	Benzenoids	Tetralins	133.102	0.0214415	0	62.9	4.55925	119-64-2	Not Available	4.769	5.027	4.853	5.002	5.175	5.025	5.042	5.031	5.05
pos_3592	PA(8:0/a-13:0)	metab_2690	B(ii)	map01100;map00564;map04070;map00561;map05212;map05200;map04975;map04024;map04072;map04912;map05231;map04666	Metabolic pathways;Glycerophospholipid metabolism;Phosphatidylinositol signaling system;Glycerolipid metabolism;Pancreatic cancer;Pathways in cancer;Fat digestion and absorption;cAMP signaling pathway;Phospholipase D signaling pathway;GnRH signaling pathway;Choline metabolism in cancer;Fc gamma R-mediated phagocytosis	PW_C064065;HMDB0115680	M+NH4	C24H47O8P	6.6083	C00416	pos	Lipids	Phospholipids	Metabolism;Metabolism;Environmental Information Processing;Metabolism;Human Diseases;Human Diseases;Organismal Systems;Environmental Information Processing;Environmental Information Processing;Organismal Systems;Human Diseases;Organismal Systems	Global and overview maps;Lipid metabolism;Signal transduction;Lipid metabolism;Cancer: specific types;Cancer: overview;Digestive system;Signal transduction;Signal transduction;Endocrine system;Cancer: overview;Immune system	Lipids and lipid-like molecules	Glycerophospholipids	512.336	0.0170556	0	34.6	3.04253	-	Glycerophosphates	5.515	5.494	5.703	5.73	5.97	5.782	5.749	5.742	5.756
pos_3593	Oryzalexin E	metab_2691	B(ii)	-	-	HMDB0039702	M+CH3OH+H	C20H32O2	6.6083	C21561	pos	-	-	-	-	Benzenoids	Phenanthrenes and derivatives	337.274	0.0138089	0	30.4	2.46485	150943-96-7	Hydrophenanthrenes	5.501	5.329	5.292	5.294	5.251	5.226	5.282	5.271	5.274
pos_3597	LysoPE(20:4(8Z,11Z,14Z,17Z)/0:0)	metab_2695	B(ii)	-	-	HMDB0011518	M+H	C25H44NO7P	6.5985	-	pos	-	-	-	-	Lipids and lipid-like molecules	Glycerophospholipids	502.294	0.00393838	0	61	2.94494	-	Glycerophosphoethanolamines	6.782	6.486	6.552	6.278	6.123	6.146	6.536	6.533	6.536
pos_3600	LysoPC(20:4(8Z,11Z,14Z,17Z)/0:0)	metab_2700	B(ii)	map00564;map05231	Glycerophospholipid metabolism;Choline metabolism in cancer	HMDB0010396	M+H	C28H50NO7P	6.5881	C04230	pos	Lipids	Phospholipids	Metabolism;Human Diseases	Lipid metabolism;Cancer: overview	Lipids and lipid-like molecules	Glycerophospholipids	544.341	0.00939241	0	92	2.51263	-	Glycerophosphocholines	8.085	7.621	7.893	7.728	7.917	7.739	7.877	7.869	7.872
pos_3601	(5Z)-(15S)-11alpha-Hydroxy-9,15-dioxoprostanoate	metab_2701	B(ii)	map00590	Arachidonic acid metabolism	HMDB0012481;HMDB0002776	M+CH3OH+H	C20H32O5	6.5881	C04671	pos	-	-	Metabolism	Lipid metabolism	Lipids and lipid-like molecules	Fatty Acyls	385.257	0.014205	0	65	-4.24919	363-23-5	Eicosanoids	4.519	4.859	4.775	4.985	5.106	5.108	4.891	4.9	4.902
pos_3616	19(S)-HETE	metab_2715	B(ii)	map00590;map01100	Arachidonic acid metabolism;Metabolic pathways	PW_C006775;HMDB0011136	M+H-H2O	C20H32O3	6.5605	C14749	pos	-	-	Metabolism;Metabolism	Lipid metabolism;Global and overview maps	Lipids and lipid-like molecules	Fatty Acyls	303.233	0.0339178	0	63.7	2.29546	79551-85-2	Eicosanoids	5.771	5.998	5.645	5.886	5.807	5.609	5.711	5.69	5.719
pos_3628	PE(PGD1/P-18:0)	metab_2727	B(ii)	-	-	HMDB0285369	M+H-2H2O	C43H80NO10P	6.5335	-	pos	-	-	-	-	Not Available	Not Available	766.533	0.0162197	0	36	-5.88132	-	Not Available	5.634	5.69	5.654	5.79	5.604	5.759	5.605	5.598	5.612
pos_3635	7-Methyl-cholic acid	metab_2735	B(ii)	-	-	HMDB0244296	M+NH4	C25H42O5	6.5257	-	pos	-	-	-	-	Lipids and lipid-like molecules	Steroids and steroid derivatives	440.339	0.0397799	0	77.9	3.98695	-	Bile acids, alcohols and derivatives	1.898	2.757	2.436	2.604	3.271	3.414	4.138	4.107	4.11
pos_3638	Triethylene glycol monohexyl ether	metab_2738	B(ii)	-	-	HMDB0259194	2M+ACN+Na	C12H26O4	6.5178	-	pos	-	-	-	-	Organic oxygen compounds	Organooxygen compounds	532.386	0.018	0	43.6	7.65296	-	Ethers	4.134	4.296	4.439	4.716	4.842	4.849	4.714	4.706	4.722
pos_3648	Nandrolone	metab_2749	B(ii)	-	-	HMDB0002725;LMST02010044	M+K	C18H26O2	6.511	C07254	pos	-	-	-	-	Lipids and lipid-like molecules	Steroids and steroid derivatives	313.155	0.0237483	0	59.6	-4.44583	434-22-0	Estrane steroids	3.978	4.227	4.501	4.423	4.631	4.649	4.624	4.628	4.644
pos_3657	LysoSM(d18:0)	metab_2759	B(ii)	-	-	HMDB0012082	M+NH4	C23H51N2O5P	6.4956	-	pos	-	-	-	-	Lipids and lipid-like molecules	Sphingolipids	484.385	0.0330846	0	69.4	-4.67244	-	Phosphosphingolipids	5.16	5.179	5.208	5.204	5.097	5.245	5.146	5.174	5.153
pos_3660	Ethyl lysine	metab_2763	B(ii)	-	-	HMDB0252051	M+H-2H2O	C8H18N2O2	6.4956	-	pos	-	-	-	-	Organic acids and derivatives	Carboxylic acids and derivatives	139.123	0.105884	0	40.4	2.52988	-	Amino acids, peptides, and analogues	4.2	4.262	4.333	4.337	4.249	4.281	4.13	4.209	4.215
pos_3664	(13E)-11a-Hydroxy-9,15-dioxoprost-13-enoic acid	metab_2767	B(ii)	-	-	HMDB0001320	M+CH3OH+H	C20H32O5	6.4878	C04654	pos	-	-	-	-	Lipids and lipid-like molecules	Fatty Acyls	385.257	0.00662968	0	66.7	-4.87788	22973-19-9	Eicosanoids	4.892	4.96	5.026	5.108	5.195	5.09	5.019	5.023	5.024
pos_3671	Artemorin	metab_2775	B(ii)	-	-	HMDB0302701	M+CH3OH+H	C15H20O3	6.4799	C09345	pos	-	-	-	-	Lipids and lipid-like molecules	Prenol lipids	281.173	0.0236091	0	78.4	-7.61073	64845-92-7	Terpene lactones	4.602	4.749	4.734	4.754	4.825	4.668	4.672	4.692	4.679
pos_3672	6-Hydroxypentadecanedioic acid	metab_2776	B(ii)	-	-	HMDB0031885	M+Na	C15H28O5	6.4799	-	pos	-	-	-	-	Lipids and lipid-like molecules	Fatty Acyls	311.183	0.0234073	0	31.4	1.08496	38076-52-7	Fatty acids and conjugates	5.118	5.166	5.189	5.27	5.25	5.225	5.119	5.139	5.126
pos_3674	Ser Leu Leu Ser Phe	metab_2778	B(i)	-	-	-	M+H	C27H43N5O8	6.4731	-	pos	-	-	-	-	-	-	566.325	0.00826783	43.7	0	11.9861	-	-	5.519	4.911	5.288	4.792	4.952	4.825	5.199	5.192	5.195
pos_3679	Glyceryl 5-hydroxydecanoate	metab_2783	B(ii)	-	-	HMDB0032297	M+H-H2O	C13H26O5	6.4632	-	pos	-	-	-	-	Lipids and lipid-like molecules	Fatty Acyls	245.175	0.00533861	0	39	2.51047	26446-31-1	Fatty alcohols	4.856	4.845	4.889	4.952	5.004	4.988	4.922	4.926	4.923
pos_3687	PC(18:0/14:0)	metab_2792	B(ii)	map01100;map00564;map00590;map00591;map00592;map05231;map04723	Metabolic pathways;Glycerophospholipid metabolism;Arachidonic acid metabolism;Linoleic acid metabolism;alpha-Linolenic acid metabolism;Choline metabolism in cancer;Retrograde endocannabinoid signaling	PW_C004080;LMGP01010739;HMDB0008031	M+H	C40H80NO8P	6.4426	C00157	pos	Lipids	Phospholipids	Metabolism;Metabolism;Metabolism;Metabolism;Metabolism;Human Diseases;Organismal Systems	Global and overview maps;Lipid metabolism;Lipid metabolism;Lipid metabolism;Lipid metabolism;Cancer: overview;Nervous system	Lipids and lipid-like molecules	Glycerophospholipids	734.57	0.265495	0	69	0.610233	-	Glycerophosphocholines	5.191	4.821	4.9	5.518	5.178	5.207	5.14	4.992	5.23
pos_3689	Grayanotoxin	metab_2794	B(ii)	-	-	HMDB0246239	M+H	C20H34O5	6.4426	-	pos	-	-	-	-	Lipids and lipid-like molecules	Prenol lipids	355.246	0.0201919	0	31	-4.57694	-	Diterpenoids	5.442	5.448	5.461	5.523	5.627	5.518	5.34	5.357	5.349
pos_3693	(11R,16S)-misoprostol	metab_2799	B(ii)	-	-	HMDB0242321	M+CH3OH+H	C22H38O5	6.4348	-	pos	-	-	-	-	Lipids and lipid-like molecules	Fatty Acyls	415.303	0.0171166	0	67.8	-5.15273	-	Eicosanoids	5.962	5.959	5.984	6.114	6.154	6.122	6.002	6.013	6.016
pos_3694	13,14-Dihydro PGF2a	metab_2800	B(ii)	-	-	HMDB0004239	M+H	C20H36O5	6.4348	-	pos	-	-	-	-	Lipids and lipid-like molecules	Fatty Acyls	357.261	0.018952	0	41.6	-6.31884	27376-74-5	Eicosanoids	5.46	5.49	5.491	5.601	5.666	5.592	5.499	5.512	5.515
pos_3695	Phytuberin	metab_2801	B(ii)	-	-	HMDB0035754	M+CH3OH+H	C17H26O4	6.4348	C09709	pos	-	-	-	-	Lipids and lipid-like molecules	Prenol lipids	327.215	0.0240314	0	42.9	-5.1743	37209-50-0	Sesquiterpenoids	4.452	4.526	4.516	4.651	4.788	4.619	4.56	4.581	4.567
pos_3696	Tanacetol B	metab_2802	B(ii)	-	-	HMDB0035075	M+H	C17H28O4	6.4348	-	pos	-	-	-	-	Lipids and lipid-like molecules	Prenol lipids	297.204	0.0208896	0	79.9	-6.56863	86787-28-2	Sesquiterpenoids	5.769	5.794	5.797	5.919	5.979	5.897	5.805	5.819	5.822
pos_3697	2-Hydroxypropyl octanoate	metab_2803	B(ii)	-	-	HMDB0245164	M+Na	C11H22O3	6.4348	-	pos	-	-	-	-	Lipids and lipid-like molecules	Fatty Acyls	225.146	0.0165881	0	31.5	1.33619	-	Fatty acid esters	4.894	4.927	4.905	5.07	5.125	5.063	4.945	4.949	4.959
pos_3698	Dimethyltriazenoimidazole carboxamide	metab_2804	B(ii)	-	-	HMDB0258139	M+H-H2O	C6H10N6O	6.4348	-	pos	-	-	-	-	Organic acids and derivatives	Carboxylic acids and derivatives	165.089	0.0183444	0	35.1	2.76887	-	Carboxylic acid derivatives	5.252	5.262	5.28	5.401	5.49	5.39	5.281	5.293	5.296
pos_3700	(4Z,7Z,10S,11E)-10-Hydroxy-12-[(1S,2R,3R)-3-hydroxy-5-oxo-2-[(2Z)-pent-2-en-1-yl]cyclopentyl]dodeca-4,7,11-trienoylcarnitine	metab_2808	B(ii)	-	-	HMDB0241814	M+ACN+H	C29H45NO7	6.4269	-	pos	-	-	-	-	Lipids and lipid-like molecules	Fatty Acyls	561.358	0.0966506	0	69.7	8.95772	-	Fatty acid esters	5.912	5.868	5.944	5.108	6.037	5.55	5.715	5.766	5.799
pos_3704	SM(d18:0/16:1(9Z))	metab_2812	B(ii)	map00600;map01100;map04071;map04217	Sphingolipid metabolism;Metabolic pathways;Sphingolipid signaling pathway;Necroptosis	HMDB0013464	M+H	C39H79N2O6P	6.4191	C00550	pos	Lipids	Phospholipids	Metabolism;Metabolism;Environmental Information Processing;Cellular Processes	Lipid metabolism;Global and overview maps;Signal transduction;Cell growth and death	Lipids and lipid-like molecules	Sphingolipids	703.576	0.02383	0	47.9	1.6739	-	Phosphosphingolipids	6.428	6.627	6.506	6.839	6.578	6.78	6.636	6.622	6.643
pos_3706	Beta-Alanyl-L-lysine	metab_2814	B(ii)	map01100;map00410	Metabolic pathways;beta-Alanine metabolism	HMDB0060442	2M+NH4	C9H19N3O3	6.4191	C05341	pos	-	-	Metabolism;Metabolism	Global and overview maps;Metabolism of other amino acids	Organic acids and derivatives	Peptidomimetics	452.323	0.00590164	0	52.6	8.80908	-	Hybrid peptides	5.86	5.868	5.891	5.969	5.966	5.949	5.934	5.938	5.934
pos_3708	PC(14:0/22:2(13Z,16Z))	metab_2816	B(ii)	map01100;map00564;map00590;map00591;map00592;map05231;map04723	Metabolic pathways;Glycerophospholipid metabolism;Arachidonic acid metabolism;Linoleic acid metabolism;alpha-Linolenic acid metabolism;Choline metabolism in cancer;Retrograde endocannabinoid signaling	PW_C003938;LMGP01011377;HMDB0007888	M+H	C44H84NO8P	6.4113	C00157	pos	Lipids	Phospholipids	Metabolism;Metabolism;Metabolism;Metabolism;Metabolism;Human Diseases;Organismal Systems	Global and overview maps;Lipid metabolism;Lipid metabolism;Lipid metabolism;Lipid metabolism;Cancer: overview;Nervous system	Lipids and lipid-like molecules	Glycerophospholipids	786.601	0.0111721	0	53.5	0.779768	-	Glycerophosphocholines	7.507	7.542	7.554	7.759	7.852	7.767	7.681	7.685	7.69
pos_3728	19-Norandrostenedione	metab_2833	B(ii)	-	-	HMDB0244836	M+H	C18H24O2	6.3956	C14500	pos	-	-	-	-	Lipids and lipid-like molecules	Steroids and steroid derivatives	273.186	0.115101	0	42.3	2.86919	734-32-7	Estrane steroids	3.205	3.365	3.271	4.086	3.684	3.767	4.194	4.281	4.199
pos_3730	(1R,7S,13S,15S)-2,15-Dihydroxy-7-methyl-6-oxabicyclo[11.3.0]hexadeca-3,11-dien-5-one	metab_2836	B(ii)	-	-	HMDB0242339	M+H-2H2O	C16H24O4	6.3956	-	pos	-	-	-	-	Phenylpropanoids and polyketides	Macrolides and analogues	245.154	0.0101549	0	69.9	2.61731	-	Not Available	3.963	3.934	3.822	4.609	4.361	4.489	4.788	4.793	4.785
pos_3733	(4E,7E,10E,13E)-Hexadeca-4,7,10,13-tetraenoic acid	metab_2839	B(ii)	-	-	HMDB0253125	M+H-2H2O	C16H24O2	6.3956	-	pos	-	-	-	-	Lipids and lipid-like molecules	Fatty Acyls	213.164	0.0363401	0	57.7	2.63658	-	Fatty acids and conjugates	2.956	3.142	3.022	4.304	3.825	4.097	4.507	4.479	4.481
pos_3741	Jasmolone	metab_2847	B(ii)	-	-	HMDB0030039	M+H-2H2O	C11H16O2	6.3878	-	pos	-	-	-	-	Organic oxygen compounds	Organooxygen compounds	145.102	0.0489869	0	53.7	2.96772	54383-66-3	Alcohols and polyols	2.809	2.96	3.023	4.05	3.898	3.938	4.228	4.197	4.238
pos_3749	Adenine	metab_2855	B(ii)	map01100;map01232;map00230	Metabolic pathways;Nucleotide metabolism;Purine metabolism	PW_C000024;HMDB0000034;MJDBOTE0000759	M+ACN+H	C5H5N5	6.3721	C00147	pos	Nucleic acids	Bases	Metabolism;Metabolism;Metabolism	Global and overview maps;Global and overview maps;Nucleotide metabolism	Organoheterocyclic compounds	Imidazopyrimidines	177.089	0.0285397	0	52.9	3.91859	73-24-5	Purines and purine derivatives	5.327	5.303	5.34	5.395	5.511	5.432	5.338	5.36	5.359
pos_3755	Triethylenemelamine	metab_2862	B(ii)	-	-	HMDB0259195;HMDB0041922	M+CH3OH+H	C9H12N6	6.3643	C08737;C07642	pos	-	-	-	-	Organic nitrogen compounds	Organonitrogen compounds	237.146	0.0111819	0	30.5	3.06147	108-78-1;51-18-3	Amines	4.898	4.894	4.935	4.976	5.083	5.019	4.89	4.888	4.898
pos_3757	O-Stearoylcarnitine	metab_2864	B(i)	-	-	-	M+H	C25H49NO4	6.3565	-	pos	-	-	-	-	-	-	428.376	0.0102277	46.1	0	6.46098	-	-	6.791	6.794	6.718	6.353	6.4	6.322	6.672	6.663	6.666
pos_3758	Isodeoxycholic acid	metab_2865	B(ii)	-	-	HMDB0002536;LMST04010042;HMDB0000438	M+H-H2O	C24H40O4	6.3565	C17661	pos	-	-	-	-	Lipids and lipid-like molecules	Steroids and steroid derivatives	375.286	0.0640453	0	35.5	-9.30038	566-17-6;570-63-8	Bile acids, alcohols and derivatives	5.453	5.177	5.652	5.644	5.772	5.594	5.501	5.505	5.55
pos_3761	9-Oxohexadecanoic acid	metab_2869	B(ii)	-	-	HMDB0030973	M+NH4	C16H30O3	6.3565	-	pos	-	-	-	-	Lipids and lipid-like molecules	Fatty Acyls	288.254	0.0559674	0	66.9	2.62025	54527-30-9	Fatty acids and conjugates	3.731	3.232	3.262	3.728	3.979	3.449	4.369	4.33	4.375
pos_3762	Traumatin	metab_2870	B(ii)	map00592	alpha-Linolenic acid metabolism	HMDB0037326;LMFA01060093	M+ACN+H	C12H20O3	6.3565	C16309	pos	-	-	Metabolism	Lipid metabolism	Lipids and lipid-like molecules	Fatty Acyls	254.176	0.038594	0	51.6	2.88908	65410-38-0	Fatty acids and conjugates	2.997	3.034	3.063	4.473	4.504	4.262	4.036	4.069	4.045
pos_3767	Cocamidopropyl Betaine	metab_2875	B(i)	-	-	-	M+H	C19H38N2O3	6.3487	-	pos	-	-	-	-	-	-	343.296	0.0188995	91.6	0	2.24673	-	-	4.816	4.656	4.78	4.942	4.933	4.905	4.955	4.946	4.962
pos_3768	4-hydroxy-2-nonenal-[Cys-Gly] conjugate	metab_2876	B(ii)	-	-	HMDB0304175	M+H-2H2O	C14H26N2O5S	6.3487	-	pos	-	-	-	-	Organic acids and derivatives	Carboxylic acids and derivatives	299.14	0.00329892	0	54.6	-7.9351	-	Amino acids, peptides, and analogues	4.181	4.055	4.362	5.056	5.448	5.284	5.054	5.053	5.056
pos_3769	Petasinine	metab_2877	B(ii)	-	-	HMDB0030516	M+CH3OH+H	C13H21NO3	6.3487	-	pos	-	-	-	-	Organoheterocyclic compounds	Pyrrolizidines	272.186	0.0291369	0	44.9	2.68438	70474-33-8	Not Available	4.459	4.488	4.576	4.85	4.913	4.78	4.807	4.811	4.787
pos_3779	Mycorradicin	metab_2887	B(ii)	-	-	HMDB0302033	M+CH3OH+H	C14H16O4	6.333	C20426	pos	-	-	-	-	Lipids and lipid-like molecules	Fatty Acyls	281.139	0.0314815	0	55.8	2.9271	160162-46-9	Fatty acids and conjugates	4.734	4.356	4.399	4.369	4.638	4.734	4.622	4.626	4.647
pos_3780	4-Propylphenol	metab_2889	B(ii)	-	-	HMDB0032625	M+H-H2O	C9H12O	6.333	C14311	pos	-	-	-	-	Benzenoids	Benzene and substituted derivatives	119.086	0.00638022	0	42.3	4.8146	645-56-7	Phenylpropanes	4.874	4.573	4.66	4.598	4.856	4.938	4.834	4.836	4.839
pos_3782	GPCho(14:1/20:1)	metab_2891	B(i)	map01100;map00564;map00590;map00591;map00592;map05231;map04723	Metabolic pathways;Glycerophospholipid metabolism;Arachidonic acid metabolism;Linoleic acid metabolism;alpha-Linolenic acid metabolism;Choline metabolism in cancer;Retrograde endocannabinoid signaling	HMDB0007912	M+Na	C42H80NO8P	6.3252	C00157	pos	Lipids	Phospholipids	Metabolism;Metabolism;Metabolism;Metabolism;Metabolism;Human Diseases;Organismal Systems	Global and overview maps;Lipid metabolism;Lipid metabolism;Lipid metabolism;Lipid metabolism;Cancer: overview;Nervous system	Lipids and lipid-like molecules	Glycerophospholipids	780.553	0.0132812	93.3	0	2.3093	-	Glycerophosphocholines	6.721	6.694	6.7	6.913	4.948	6.882	6.782	6.77	6.773
pos_3783	Withaferin A	metab_2892	B(ii)	-	-	LMST01160017;HMDB0259897	M+NH4	C28H38O6	6.3252	C08841	pos	-	-	-	-	Lipids and lipid-like molecules	Steroids and steroid derivatives	488.301	0.0553802	0	38.4	1.26906	5119-48-2	Steroid lactones	5.721	5.339	5.401	5.108	5.812	5.83	5.459	5.466	5.503
pos_3785	(+/-)-Citronellyl acetate	metab_2894	B(ii)	-	-	HMDB0034160;HMDB0034844	2M+NH4	C12H22O2	6.3252	C12298	pos	-	-	-	-	Lipids and lipid-like molecules	Fatty Acyls	414.359	0.0186979	0	38.6	2.49245	150-84-5	Fatty alcohol esters	5.414	5.505	5.346	5.292	5.337	5.214	5.433	5.424	5.44
pos_3788	(13Z)-3-Hydroxyicos-13-enoylcarnitine	metab_2897	B(ii)	-	-	HMDB0241573	M+H-H2O	C27H51NO5	6.3174	-	pos	-	-	-	-	Lipids and lipid-like molecules	Fatty Acyls	452.374	0.00535422	0	32.5	2.01422	-	Fatty acid esters	5.551	5.541	5.303	4.98	4.974	4.989	5.459	5.463	5.46
pos_3794	Tolmetin glucuronide	metab_2904	B(ii)	-	-	HMDB0042044	M+ACN+H	C21H23NO9	6.2939	-	pos	-	-	-	-	Organic acids and derivatives	Carboxylic acids and derivatives	475.172	0.032914	0	59	2.28063	71595-19-2	Amino acids, peptides, and analogues	3.63	3.666	4.225	4.897	4.945	4.806	4.982	4.988	4.961
pos_3795	Solasodine	metab_2905	B(ii)	-	-	LMST01150004;HMDB0035282	M+Na	C27H43NO2	6.2939	C10822	pos	-	-	-	-	Lipids and lipid-like molecules	Steroids and steroid derivatives	436.318	0.00261923	0	65.2	-1.56371	126-17-0	Steroidal alkaloids	6.058	5.972	6.023	6.121	6.111	6.071	6.042	6.044	6.042
pos_3800	Arachidoyl Ethanolamide	metab_2911	B(i)	-	-	HMDB0248559	M+H	C22H45NO2	6.2861	-	pos	-	-	-	-	Organic nitrogen compounds	Organonitrogen compounds	356.353	0.00830855	41.4	0	2.18774	-	Amines	5.495	5.45	5.341	5.235	5.313	5.403	5.98	5.984	5.988
pos_3803	2-Methoxy-11-oxo-11H-pyrido(2,1-b)quinazoline-8-carboxylic acid	metab_2913	B(ii)	-	-	HMDB0249396	2M+K	C14H10N2O4	6.2783	-	pos	-	-	-	-	Organoheterocyclic compounds	Pyridopyrimidines	579.094	0.00747552	0	31.4	4.19905	-	Not Available	5.13	5.189	5.207	5.223	5.269	5.396	5.202	5.208	5.205
pos_3807	Cervonoyl ethanolamide	metab_2917	B(ii)	-	-	HMDB0013627	M+H-2H2O	C24H36O3	6.2783	C13828	pos	-	-	-	-	Lipids and lipid-like molecules	Fatty Acyls	337.253	0.0481322	0	73.8	2.1579	-	Fatty acid esters	3.435	3.472	3.667	4.687	4.365	3.677	4.452	4.415	4.418
pos_381	Butyryl-L-carnitine	metab_2919	B(i)	-	-	HMDB0002013	M+H, M+Na	C11H21NO4	2.7772	C02862	pos	-	-	-	-	Lipids and lipid-like molecules	Fatty Acyls	232.155	0.00930717	46.7	0	2.48443	25576-40-3	Fatty acid esters	6.633	6.435	6.674	6.531	6.52	6.459	6.507	6.511	6.503
pos_3816	N-Linoleoyl Valine	metab_2924	B(ii)	-	-	HMDB0241988;LMFA08020121	M+CH3OH+H	C23H41NO3	6.2705	-	pos	-	-	-	-	Organic acids and derivatives	Carboxylic acids and derivatives	412.343	0.00939627	0	49.2	2.03272	-	Amino acids, peptides, and analogues	5.07	5.267	5.046	4.709	4.752	4.447	5.129	5.121	5.124
pos_3820	Mesobilirubinogen	metab_2929	B(ii)	map00860	Porphyrin metabolism	HMDB0001898	M+H	C33H44N4O6	6.2627	C05790	pos	-	-	Metabolism	Metabolism of cofactors and vitamins	Organoheterocyclic compounds	Tetrapyrroles and derivatives	593.334	0.012841	0	61.9	1.54733	14684-37-8	Bilirubins	3.876	3.912	3.942	4.813	5.275	4.891	5.019	5.008	5.011
pos_3823	(12Z)-10-Hydroxyoctadecenoylcarnitine	metab_2932	B(ii)	-	-	HMDB0241535	M+H-H2O	C25H47NO5	6.2627	-	pos	-	-	-	-	Lipids and lipid-like molecules	Fatty Acyls	424.343	0.00332748	0	66.4	2.08976	-	Fatty acid esters	6.734	6.971	6.749	6.724	6.634	6.738	6.894	6.892	6.894
pos_3824	MG(21:0/0:0/0:0)	metab_2933	B(ii)	-	-	HMDB0072871	M+NH4	C24H48O4	6.2627	-	pos	-	-	-	-	Lipids and lipid-like molecules	Glycerolipids	418.39	0.0232162	0	48.6	2.19655	-	Monoradylglycerols	4.647	4.785	4.642	4.076	4.341	4.417	5.277	5.259	5.261
pos_3826	Sphingosine	metab_2935	B(ii)	map00600;map01100;map04071;map04210;map04217	Sphingolipid metabolism;Metabolic pathways;Sphingolipid signaling pathway;Apoptosis;Necroptosis	LMSP01010001;PW_C000172;HMDB0000252	M+CH3OH+H	C18H37NO2	6.2627	C00319	pos	-	-	Metabolism;Metabolism;Environmental Information Processing;Cellular Processes;Cellular Processes	Lipid metabolism;Global and overview maps;Signal transduction;Cell growth and death;Cell growth and death	Organic nitrogen compounds	Organonitrogen compounds	332.317	0.0051107	0	42.4	2.56848	123-78-4	Amines	5.081	4.949	5.2	4.905	5.271	4.993	5.458	5.463	5.461
pos_3836	3-Hydroxy-N6,N6,N6-trimethyl-L-lysine	metab_2945	B(ii)	map01100;map00310	Metabolic pathways;Lysine degradation	PW_C001098;HMDB0001422	2M+K	C9H21N2O3+	6.2549	C01259	pos	-	-	Metabolism;Metabolism	Global and overview maps;Amino acid metabolism	Organic acids and derivatives	Carboxylic acids and derivatives	449.273	0.0179298	0	31.2	-2.33453	-	Amino acids, peptides, and analogues	5.265	5.296	5.293	5.408	5.438	5.394	5.277	5.281	5.292
pos_3847	Sulfadimidine	metab_2956	B(i)	-	-	HMDB0015522	M+H	C12H14N4O2S	6.247	C19530	pos	-	-	-	-	Benzenoids	Benzene and substituted derivatives	279.094	0.011054	34.2	0	10.7188	57-68-1	Benzenesulfonamides	5.591	5.62	5.647	5.682	5.745	5.691	5.601	5.606	5.611
pos_385	1-Phenylbiguanide	metab_2959	B(ii)	-	-	HMDB0256437	M+H-H2O, M+ACN+Na	C8H11N5	2.7881	-	pos	-	-	-	-	Organic nitrogen compounds	Organonitrogen compounds	160.097	0.00545885	0	30.8	-4.81379	-	Guanidines	4.937	4.466	4.553	4.398	4.651	4.651	4.756	4.761	4.757
pos_3850	Galactosylsphingosine	metab_2960	B(ii)	map00600	Sphingolipid metabolism	LMSP07000001;HMDB0000648;HMDB0242640	M+H-H2O	C24H47NO7	6.2392	C01747	pos	-	-	Metabolism	Lipid metabolism	Lipids and lipid-like molecules	Sphingolipids	444.333	0.00514563	0	67.3	1.99035	2238-90-6	Glycosphingolipids	5.176	5.263	5.196	5.332	5.378	5.258	5.232	5.227	5.23
pos_3852	Chembl4238926	metab_2961	B(ii)	-	-	HMDB0256196	M+CH3OH+H	C18H22N4O2	6.2392	-	pos	-	-	-	-	Organoheterocyclic compounds	Pyrrolopyridines	359.205	0.00527846	0	41.8	-9.99155	-	Not Available	5.23	5.263	5.333	5.343	5.418	5.36	5.26	5.265	5.264
pos_3855	Ubiquinone-1	metab_2964	B(ii)	map01100;map00130;map00190;map01240	Metabolic pathways;Ubiquinone and other terpenoid-quinone biosynthesis;Oxidative phosphorylation;Biosynthesis of cofactors	HMDB0001304;HMDB0002012	M+CH3OH+H	C14H18O4	6.2392	C00399;C00390	pos	-	-	Metabolism;Metabolism;Metabolism;Metabolism	Global and overview maps;Metabolism of cofactors and vitamins;Energy metabolism;Global and overview maps	Lipids and lipid-like molecules	Prenol lipids	283.152	0.0117991	0	32.9	-7.88522	727-81-1;56275-39-9	Quinone and hydroquinone lipids	5.357	5.391	5.456	5.488	5.551	5.473	5.403	5.413	5.411
pos_3859	4-Heptylphenol	metab_2968	B(ii)	-	-	HMDB0246435	M+H	C13H20O	6.2392	C14698	pos	-	-	-	-	Benzenoids	Phenols	193.159	0.0235119	0	44.8	3.12909	-	1-hydroxy-2-unsubstituted benzenoids	4.558	4.622	4.63	4.851	5.047	4.92	4.807	4.828	4.815
pos_3861	2,5-Heptadien-1-ol	metab_2971	B(ii)	-	-	HMDB0040339	M+H-H2O	C7H12O	6.2392	-	pos	-	-	-	-	Lipids and lipid-like molecules	Fatty Acyls	95.0863	0.0130882	0	35.4	6.75788	62237-90-5	Fatty alcohols	4.133	4.118	4.19	4.285	4.39	4.203	4.261	4.272	4.264
pos_387	Gamma-Glutamyltyrosine	metab_2979	B(ii)	-	-	HMDB0011741	M+H, M+Na	C14H18N2O6	2.7984	-	pos	-	-	-	-	Organic acids and derivatives	Carboxylic acids and derivatives	311.124	0.0145187	0	66.8	1.63633	7432-23-7	Amino acids, peptides, and analogues	5.564	5.461	6.114	5.94	5.747	6.02	6.039	6.048	6.051
pos_3891	Anisperimus	metab_3000	B(ii)	-	-	HMDB0248445	M+H	C18H39N7O3	6.2	-	pos	-	-	-	-	Organic acids and derivatives	Carboxylic acids and derivatives	402.322	0.0152418	0	64.1	8.73257	-	Amino acids, peptides, and analogues	5.183	5.167	5.269	5.399	5.424	5.338	5.269	5.273	5.282
pos_3892	MG(19:0/0:0/0:0)	metab_3001	B(ii)	-	-	HMDB0072839	M+NH4	C22H44O4	6.2	-	pos	-	-	-	-	Lipids and lipid-like molecules	Glycerolipids	390.359	0.0166333	0	48.5	2.03659	-	Monoradylglycerols	4.952	5.138	5.047	4.713	4.869	4.884	5.697	5.711	5.704
pos_3899	Hydroxytetradecadienyl-l-carnitine	metab_3008	B(ii)	-	-	HMDB0253295	M+H	C21H39NO4	6.1922	-	pos	-	-	-	-	Lipids and lipid-like molecules	Fatty Acyls	370.296	0.0188661	0	60.6	2.4729	-	Fatty acids and conjugates	6.524	6.751	6.512	6.099	5.94	6.095	6.549	6.565	6.556
pos_3900	Thromboxane B2	metab_3011	B(ii)	map00590;map01100;map04976;map04726	Arachidonic acid metabolism;Metabolic pathways;Bile secretion;Serotonergic synapse	HMDB0003252;PW_C001820;LMFA03030002	M+Na	C20H34O6	6.1922	C05963	pos	Lipids	Eicosanoids	Metabolism;Metabolism;Organismal Systems;Organismal Systems	Lipid metabolism;Global and overview maps;Digestive system;Nervous system	Lipids and lipid-like molecules	Fatty Acyls	393.226	0.0213243	0	82.7	2.12076	54397-85-2	Eicosanoids	4.362	4.648	4.41	5.134	5.054	4.616	4.646	4.634	4.653
pos_3902	Avocadene	metab_3013	B(ii)	-	-	HMDB0031042;LMFA05000639	M+NH4	C17H34O3	6.1922	-	pos	-	-	-	-	Lipids and lipid-like molecules	Fatty Acyls	304.285	0.00562896	0	35.9	2.527	83797-45-9	Fatty alcohols	5.463	5.347	5.6	5.276	5.587	5.312	5.746	5.75	5.75
pos_3904	Pelargonidin 3-sophoroside	metab_3015	B(ii)	-	-	HMDB0033679;LMPK12010018	M+Na	C28H33O14+	6.1844	C16305	pos	-	-	-	-	Phenylpropanoids and polyketides	Flavonoids	616.178	0.0501309	0	89.9	2.91134	54542-60-8	Flavonoid glycosides	4.058	4.577	5.313	5.896	6.062	5.868	5.35	5.355	5.389
pos_391	Leu Asp Ala	metab_3020	B(i)	-	-	-	M+H, M+Na	C13H23N3O6	2.7847	-	pos	-	-	-	-	-	-	318.167	0.0270746	58.7	0	1.82892	-	-	6.219	5.904	6.147	4.932	4.462	4.881	5.735	5.758	5.742
pos_3913	Stearaldehyde	metab_3024	B(ii)	-	-	LMFA06000098;HMDB0002384	M+NH4	C18H36O	6.1844	C01838	pos	-	-	-	-	Lipids and lipid-like molecules	Fatty Acyls	286.311	0.014484	0	34.1	2.53148	638-66-4	Fatty aldehydes	5.329	5.307	5.354	5.409	5.402	5.372	5.453	5.464	5.464
pos_3918	15-Methylpalmitate	metab_3029	B(ii)	-	-	HMDB0241917;HMDB0061709	M+NH4	C17H34O2	6.1765	-	pos	-	-	-	-	Lipids and lipid-like molecules	Fatty Acyls	288.29	0.0115193	0	43.4	2.56513	-	Fatty acids and conjugates	6.268	6.205	6.337	6.192	6.614	6.391	6.372	6.381	6.379
pos_3922	Lauroylcarnitine	metab_3034	B(i)	-	-	LMFA07070090;HMDB0002250	M+H	C19H37NO4	6.1687	-	pos	-	-	-	-	Lipids and lipid-like molecules	Fatty Acyls	344.28	0.00504877	87.6	0	2.61378	25518-54-1	Fatty acid esters	6.202	6.276	6.028	5.679	5.459	5.591	6.034	6.038	6.036
pos_3924	Alpha-Terpineol acetate	metab_3036	B(ii)	-	-	HMDB0032051	M+NH4	C12H20O2	6.1687	C12300	pos	-	-	-	-	Lipids and lipid-like molecules	Prenol lipids	214.181	0.0161663	0	34.7	3.32314	10581-37-0	Monoterpenoids	4.576	4.352	4.563	4.824	4.737	4.714	4.598	4.612	4.606
pos_3935	(4Z)-6-[(1S,2R,3R)-3-Hydroxy-2-[(1E,3S,5Z,8Z)-3-hydroxyundeca-1,5,8-trien-1-yl]-5-oxocyclopentyl]hex-4-enoylcarnitine	metab_3047	B(ii)	-	-	HMDB0241891	M+ACN+H	C29H45NO7	6.1304	-	pos	-	-	-	-	Lipids and lipid-like molecules	Fatty Acyls	561.358	0.0436484	0	39.8	8.60614	-	Eicosanoids	6.649	6.759	6.716	6.256	6.516	6.406	6.509	6.541	6.543
pos_3938	Polyglycerol esters of fatty acids	metab_3050	B(ii)	-	-	HMDB0303271	M+NH4	C24H48O6	6.1304	-	pos	-	-	-	-	Lipids and lipid-like molecules	Glycerolipids	450.38	0.0112404	0	61.7	2.11248	-	Diradylglycerols	5.33	4.954	5.058	4.544	4.817	4.924	5.667	5.671	5.677
pos_3941	Cis-Quinceoxepane	metab_3054	B(ii)	-	-	HMDB0038108	M+H-H2O	C12H20O	6.1304	-	pos	-	-	-	-	Organoheterocyclic compounds	Oxepanes	163.149	0.0557352	0	33.7	2.99998	133005-51-3	Not Available	2.761	3.687	3.203	3.376	3.758	2.878	3.603	3.587	3.555
pos_3945	4-[[9-Chloro-7-(2,6-difluorophenyl)-5H-pyrimido[5,4-d][2]benzazepin-2-yl]amino]benzoic acid	metab_3058	B(ii)	-	-	HMDB0254805	M+H-2H2O	C25H15ClF2N4O2	6.1225	-	pos	-	-	-	-	Organoheterocyclic compounds	Benzazepines	441.07	0.0763361	0	32.8	-3.28292	-	Not Available	4.871	4.659	4.84	4.799	4.923	4.824	4.647	4.704	4.707
pos_3946	MG(16:0/0:0/0:0)	metab_3059	B(ii)	-	-	HMDB0011564;LMGL01010009	M+NH4	C19H38O4	6.1225	-	pos	-	-	-	-	Lipids and lipid-like molecules	Glycerolipids	348.311	0.0689167	0	76.2	1.57813	32899-41-5	Monoradylglycerols	3.959	3.566	3.512	3.507	3.541	3.646	4.292	4.243	4.299
pos_3947	Anabasine	metab_3060	B(ii)	-	-	HMDB0004350	2M+NH4	C10H14N2	6.1225	C06180	pos	-	-	-	-	Alkaloids and derivatives	Not Available	342.265	0.0157432	0	30.5	-1.27618	13078-04-1	Not Available	5.724	5.86	5.575	5.372	5.27	5.309	5.651	5.645	5.658
pos_3953	APC	metab_3066	B(ii)	map01100;map00640;map00620;map00260;map00983;map05415	Metabolic pathways;Propanoate metabolism;Pyruvate metabolism;Glycine, serine and threonine metabolism;Drug metabolism - other enzymes;Diabetic cardiomyopathy	PW_C040679;HMDB0060661	M+H-H2O	C33H38N4O8	6.1147	C16542;C00546	pos	-	-	Metabolism;Metabolism;Metabolism;Metabolism;Metabolism;Human Diseases	Global and overview maps;Carbohydrate metabolism;Carbohydrate metabolism;Amino acid metabolism;Xenobiotics biodegradation and metabolism;Cardiovascular disease	Organic oxygen compounds	Organooxygen compounds	601.267	0.0249615	0	64.1	1.69603	-	Carbonyl compounds	4.553	4.105	4.607	5.373	5.666	5.615	5.169	5.155	5.177
pos_3964	Paxilline	metab_3074	B(ii)	-	-	HMDB0030323	M+ACN+H	C27H33NO4	6.1085	C13782	pos	-	-	-	-	Organoheterocyclic compounds	Naphthopyrans	477.276	0.0525903	0	60	2.38442	57186-25-1	Not Available	0.278	2.052	0.405	5.044	4.982	5.056	4.532	4.571	4.574
pos_3968	Cis-3,4',5-Trimethoxy-3'-aminostilbene	metab_3077	B(ii)	-	-	HMDB0250281	M+NH4	C17H19NO3	6.1085	-	pos	-	-	-	-	Phenylpropanoids and polyketides	Stilbenes	303.171	0.00324339	0	35.7	1.93883	-	Not Available	4.851	4.796	4.842	4.948	5.049	4.958	4.721	4.719	4.722
pos_3970	Pentadecanoic acid	metab_3080	B(ii)	-	-	HMDB0000826;LMFA01010015	M+NH4	C15H30O2	6.1085	C16537	pos	-	-	-	-	Lipids and lipid-like molecules	Fatty Acyls	260.259	0.0626849	0	32.1	3.27501	1002-84-2	Fatty acids and conjugates	4.199	4.009	4.073	4.141	4.143	4.185	4.721	4.767	4.77
pos_3982	Floridin	metab_3091	B(ii)	map04976	Bile secretion	HMDB0303624	M+Na	C19H17N3O4S2	6.0929	C11754	pos	-	-	Organismal Systems	Digestive system	Organoheterocyclic compounds	Lactams	438.059	0.020697	0	51.5	8.00298	-	Beta lactams	4.862	4.863	4.854	5.045	5.057	4.992	4.882	4.896	4.898
pos_3993	Dihydroroseoside	metab_3103	B(ii)	-	-	HMDB0040614	M+CH3OH+H	C19H32O8	6.0772	-	pos	-	-	-	-	Lipids and lipid-like molecules	Fatty Acyls	421.241	0.0253398	0	34.1	-5.01451	142235-28-7	Fatty acyl glycosides	5.007	4.972	5.034	5.162	5.153	5.127	5.005	5.009	5.025
pos_3997	N-cycloheptyl-1-[4-(dimethylamino)pyrimidin-5-yl]piperidine-4-carboxamide	metab_3107	B(i)	-	-	-	M+H	C19H31N5O	6.0694	-	pos	-	-	-	-	-	-	346.26	0.0394412	92.1	0	-1.5407	-	-	2.963	3.146	3.029	3.13	3.113	3.1	4.148	4.181	4.157
pos_4011	N6-Methyl-2'-deoxyadenosine	metab_3125	B(ii)	-	-	HMDB0255300	M+NH4	C11H15N5O3	6.0541	C03795	pos	-	-	-	-	Nucleosides, nucleotides, and analogues	Purine nucleosides	283.152	0.013146	0	44.9	2.58735	2002-35-9	Purine 2''-deoxyribonucleosides	5.336	5.345	5.387	5.506	5.539	5.501	5.333	5.342	5.344
pos_4016	Acetophenone, 4'-hydroxy-3'-methoxy-2-(2-piperidyl)-	metab_3128	B(ii)	-	-	HMDB0247917	M+ACN+H	C14H19NO3	6.0492	-	pos	-	-	-	-	Organic oxygen compounds	Organooxygen compounds	291.171	0.0535407	0	64.1	2.63796	-	Carbonyl compounds	4.337	4.448	4.289	4.377	4.588	4.637	4.399	4.362	4.405
pos_4026	Alpha-Terpineol formate	metab_3139	B(ii)	-	-	HMDB0032050	M+NH4	C11H18O2	6.0402	-	pos	-	-	-	-	Lipids and lipid-like molecules	Prenol lipids	200.165	0.0125981	0	41.2	2.78165	2153-26-6	Monoterpenoids	4.595	4.598	4.653	4.723	4.724	4.677	4.629	4.637	4.64
pos_4054	Ethyl 3-hydroxytridecanoate	metab_3167	B(ii)	-	-	HMDB0059866	M+NH4	C15H30O3	5.9988	-	pos	-	-	-	-	Lipids and lipid-like molecules	Fatty Acyls	276.254	0.0222043	0	45.4	2.36653	-	Fatty alcohols	2.206	2.253	2.306	2.188	2.298	2.361	3.76	3.779	3.767
pos_406	Trimethylamine N-oxide	metab_3173	B(i)	map01100	Metabolic pathways	HMDB0000925	M+H, 2M+H	C3H9NO	0.6504	C01104	pos	-	-	Metabolism	Global and overview maps	Organic nitrogen compounds	Organonitrogen compounds	76.0766	0.0303351	97.3	0	11.4828	1184-78-7	Aminoxides	4.123	4.801	4.874	4.331	4.599	4.543	4.786	4.811	4.793
pos_4084	3-Oxododecanoic acid	metab_3200	B(ii)	-	-	HMDB0010727;PW_C006734	M+NH4	C12H22O3	5.9697	C02367	pos	-	-	-	-	Organic acids and derivatives	Keto acids and derivatives	232.191	0.0587836	0	31	2.67785	-	Medium-chain keto acids and derivatives	2.057	2.913	2.855	2.172	2.206	2.173	4.057	4.104	4.064
pos_4092	Mono(glucosyluronic acid)bilirubin	metab_3209	B(ii)	-	-	HMDB0060169	M+H	C39H44N4O12	5.9583	C03374	pos	-	-	-	-	Lipids and lipid-like molecules	Fatty Acyls	761.304	0.0119147	0	75.7	1.99915	-	Fatty acyl thioesters	5.105	4.796	5.095	5.337	5.319	5.454	5.432	5.438	5.442
pos_4140	Carmofur	metab_3262	B(ii)	map00983	Drug metabolism - other enzymes	HMDB0249685	M+ACN+Na	C11H16FN3O3	5.8972	C13252	pos	-	-	Metabolism	Xenobiotics biodegradation and metabolism	Organoheterocyclic compounds	Diazines	321.132	0.0367225	0	53.9	-6.99146	61422-45-5	Pyrimidines and pyrimidine derivatives	4.702	2.652	4.058	2.396	2.43	2.397	4.656	4.632	4.663
pos_4142	1-[3-(3-cyclopropyl-1,2,4-triazol-4-yl)azetidin-1-yl]-2-phenoxyethanone	metab_3264	B(i)	-	-	-	M+H	C16H18N4O2	5.8938	-	pos	-	-	-	-	-	-	299.149	0.0808289	64.8	0	-2.65004	-	-	3.735	1.294	2.662	1.946	2.399	2.565	3.628	3.57	3.568
pos_4144	11-Oxohexadecanoic acid	metab_3266	B(ii)	-	-	HMDB0030978	M+NH4	C16H30O3	5.8898	-	pos	-	-	-	-	Lipids and lipid-like molecules	Fatty Acyls	288.254	0.066688	0	74.9	2.41118	2388-81-0	Fatty acids and conjugates	3.461	3.509	3.377	3.194	3.137	3.763	4.282	4.332	4.334
pos_4154	(S)-3-Hydroxyisobutyric acid	metab_3277	B(ii)	map01100;map00280	Metabolic pathways;Valine, leucine and isoleucine degradation	PW_C000016;HMDB0000023	M+H-H2O	C4H8O3	5.8598	C06001	pos	-	-	Metabolism;Metabolism	Global and overview maps;Amino acid metabolism	Organic acids and derivatives	Hydroxy acids and derivatives	87.0449	0.0165911	0	32.4	8.12172	26543-05-5;2068-83-9	Beta hydroxy acids and derivatives	4.726	4.719	4.741	4.77	4.822	4.787	4.741	4.727	4.73
pos_4164	Amitriptyline	metab_3288	B(ii)	-	-	HMDB0014466	2M+K	C20H23N	5.829	C06824	pos	-	-	-	-	Benzenoids	Dibenzocycloheptenes	593.334	0.0389578	0	51.7	9.20557	50-48-6	Not Available	3.813	3.547	2.988	4.188	4.793	4.225	4.691	4.725	4.709
pos_4170	Floionolic acid	metab_3295	B(ii)	-	-	LMFA02000147;HMDB0034295	M+NH4	C18H36O5	5.8216	C19621	pos	-	-	-	-	Lipids and lipid-like molecules	Fatty Acyls	350.291	0.0115215	0	77.3	1.8862	17705-68-9	Fatty acids and conjugates	4.014	4.106	3.496	3.242	3.311	3.216	4.819	4.826	4.829
pos_4179	(S)-10,16-Dihydroxyhexadecanoic acid	metab_3303	B(ii)	-	-	HMDB0037798	M+NH4	C16H32O4	5.7918	C08285	pos	-	-	-	-	Lipids and lipid-like molecules	Fatty Acyls	306.264	0.0121037	0	59.6	2.07572	69232-67-3	Fatty acids and conjugates	4.752	4.987	4.581	4.423	4.5	4.552	5.872	5.879	5.882
pos_4194	Ethyl 3-hydroxydodecanoate	metab_3319	B(ii)	-	-	HMDB0059850	M+NH4	C14H28O3	5.7393	-	pos	-	-	-	-	Lipids and lipid-like molecules	Fatty Acyls	262.238	0.0182054	0	66.3	2.46995	-	Fatty alcohols	5.405	5.451	5.183	5.049	5.18	5.166	6.597	6.609	6.612
pos_4200	8,8-Diethoxy-2,6-dimethyl-2-octanol	metab_3327	B(ii)	-	-	HMDB0034557	M+ACN+H	C14H30O3	5.7094	-	pos	-	-	-	-	Organic oxygen compounds	Organooxygen compounds	288.254	0.0496959	0	46.7	2.05061	7779-94-4	Alcohols and polyols	3.194	3.199	3.168	3.24	3.388	3.278	3.949	3.989	3.957
pos_4206	Pseudooxynicotine	metab_3332	B(ii)	map01100;map00760	Metabolic pathways;Nicotinate and nicotinamide metabolism	HMDB0001240	2M+Na	C10H14N2O	5.6917	C20361	pos	-	-	Metabolism;Metabolism	Global and overview maps;Metabolism of cofactors and vitamins	Organic oxygen compounds	Organooxygen compounds	379.212	0.074857	0	58.1	4.65013	2055-23-4	Carbonyl compounds	2.97	2.698	4.882	2.777	2.812	2.779	4.503	4.44	4.488
pos_4213	L-Threoninol	metab_3339	B(ii)	-	-	HMDB0253919	M+H	C4H11NO2	5.6657	-	pos	-	-	-	-	Organic nitrogen compounds	Organonitrogen compounds	106.087	0.00591494	0	38.5	6.70296	-	Amines	4.683	4.676	4.686	4.706	4.772	4.711	4.689	4.694	4.689
pos_4227	Phenytoin methylcatechol	metab_3351	B(ii)	-	-	HMDB0060867;PW_C040702	M+H-2H2O	C16H12N2O4	5.6142	-	pos	-	-	-	-	Organoheterocyclic compounds	Azolidines	261.068	0.0228003	0	72.3	6.96503	-	Imidazolidines	4.074	4.068	4.004	4.1	4.202	4.14	4.444	4.464	4.451
pos_424	N-Acetyl-L-methionine	metab_3365	B(ii)	-	-	HMDB0011745	M+H, M+Na	C7H13NO3S	3.3169	C02712	pos	-	-	-	-	Organic acids and derivatives	Carboxylic acids and derivatives	192.069	0.0114185	0	42	2.96336	65-82-7	Amino acids, peptides, and analogues	4.522	4.993	4.892	4.693	4.621	4.521	4.91	4.908	4.918
pos_4246	1,4-Ipomeadiol	metab_3372	B(ii)	-	-	HMDB0030471	M+H-2H2O	C9H14O3	5.5336	-	pos	-	-	-	-	Organoheterocyclic compounds	Heteroaromatic compounds	135.081	0.00683377	0	68.7	2.82068	53011-73-7	Not Available	4.625	3.838	4.313	3.731	3.793	3.804	4.397	4.401	4.395
pos_4250	8-Oxohexadecanoic acid	metab_3377	B(ii)	-	-	HMDB0030972	M+NH4	C16H30O3	5.5119	-	pos	-	-	-	-	Lipids and lipid-like molecules	Fatty Acyls	288.254	0.0135471	0	45	1.94021	2777-52-8	Fatty acids and conjugates	3.983	4.016	3.979	4.018	3.935	4.133	4.897	4.909	4.904
pos_4260	Arginyl-prolyl-proline	metab_3388	B(ii)	-	-	HMDB0249363	M+H-2H2O	C16H28N6O4	5.4783	-	pos	-	-	-	-	Organic acids and derivatives	Carboxylic acids and derivatives	333.202	0.010104	0	55.5	-2.7527	-	Amino acids, peptides, and analogues	5.518	5.481	5.536	5.594	5.611	5.582	5.528	5.536	5.535
pos_427	4-Nitro-1-naphthylamine	metab_3398	B(ii)	-	-	HMDB0246526	M+NH4, M+CH3OH+H	C10H8N2O2	3.1778	-	pos	-	-	-	-	Benzenoids	Naphthalenes	221.093	0.0162983	0	46.4	2.74035	-	Nitronaphthalenes	5.526	5.424	5.652	5.653	5.775	5.702	5.617	5.627	5.63
pos_4276	Loquatifolin A	metab_3405	B(ii)	-	-	HMDB0030434	M+Na	C39H66O18	5.3881	-	pos	-	-	-	-	Organic oxygen compounds	Organooxygen compounds	845.417	0.00121228	0	54.3	3.51004	116174-69-7	Carbohydrates and carbohydrate conjugates	5.958	4.9	5.174	4.687	4.869	3.718	5.137	5.138	5.138
pos_4327	N-Acetylserotonin	metab_3462	B(ii)	map01100;map00380	Metabolic pathways;Tryptophan metabolism	PW_C000956;HMDB0001238	M+H-H2O	C12H14N2O2	5.1407	C00978	pos	-	-	Metabolism;Metabolism	Global and overview maps;Amino acid metabolism	Organoheterocyclic compounds	Indoles and derivatives	201.103	0.00369215	0	66.3	2.41634	1210-83-9	Hydroxyindoles	5.161	5.167	5.424	5.249	5.236	5.167	5.363	5.363	5.365
pos_4343	Histidylarginine	metab_3480	B(ii)	-	-	HMDB0028879	2M+ACN+H	C12H21N7O3	5.0637	-	pos	-	-	-	-	Organic acids and derivatives	Carboxylic acids and derivatives	664.376	0.00588627	0	38	2.16051	77369-21-2	Amino acids, peptides, and analogues	6.771	6.773	6.802	6.855	6.883	6.84	6.79	6.794	6.794
pos_436	Cyanoketone	metab_3497	B(ii)	-	-	HMDB0250613;HMDB0250609	M+H-H2O, M+H	C23H33NO2	3.5268	-	pos	-	-	-	-	Lipids and lipid-like molecules	Steroids and steroid derivatives	356.255	0.0113541	0	31.8	-9.62887	-	Androstane steroids	5.656	5.653	5.692	5.753	5.781	5.759	5.679	5.685	5.688
pos_4360	Retaspimycin	metab_3498	B(ii)	-	-	HMDB0257169	M+CH3OH+H	C31H45N3O8	4.9806	-	pos	-	-	-	-	Phenylpropanoids and polyketides	Macrolactams	620.35	0.00527561	0	84.6	-7.12073	-	Not Available	6.888	6.898	6.912	6.951	7.001	6.958	6.926	6.931	6.93
pos_4361	(R)-6'-O-(4-Geranyloxy-2-hydroxycinnamoyl)-marmin	metab_3499	B(ii)	-	-	HMDB0039061	M+2H	C38H46O8	4.9806	-	pos	-	-	-	-	Lipids and lipid-like molecules	Prenol lipids	316.165	0.0105356	0	77.2	-4.51259	142628-36-2	Terpene lactones	6.135	6.144	6.16	6.193	6.232	6.195	6.153	6.161	6.16
pos_437	Guanidoacetic acid	metab_3507	B(ii)	map01100;map00330;map00260	Metabolic pathways;Arginine and proline metabolism;Glycine, serine and threonine metabolism	PW_C000083;HMDB0000128	M+H, M+Na	C3H7N3O2	0.6425	C00581	pos	-	-	Metabolism;Metabolism;Metabolism	Global and overview maps;Amino acid metabolism;Amino acid metabolism	Organic acids and derivatives	Carboxylic acids and derivatives	118.062	0.017979	0	35.2	5.3429	352-97-6	Amino acids, peptides, and analogues	4.092	4.001	4.219	4.953	4.989	4.911	4.574	4.59	4.581
pos_4370	L-Phenylalanine	metab_3508	B(i)	map01100;map04978;map02010;map01210;map00470;map01230;map00360;map04974;map00970;map00400;map05230	Metabolic pathways;Mineral absorption;ABC transporters;2-Oxocarboxylic acid metabolism;D-Amino acid metabolism;Biosynthesis of amino acids;Phenylalanine metabolism;Protein digestion and absorption;Aminoacyl-tRNA biosynthesis;Phenylalanine, tyrosine and tryptophan biosynthesis;Central carbon metabolism in cancer	HMDB0250791;HMDB0000159;PW_C000104;MJDBAA00000196	M+H	C9H11NO2	4.9417	C00079	pos	Peptides	Amino acids	Metabolism;Organismal Systems;Environmental Information Processing;Metabolism;Metabolism;Metabolism;Metabolism;Organismal Systems;Genetic Information Processing;Metabolism;Human Diseases	Global and overview maps;Digestive system;Membrane transport;Global and overview maps;Metabolism of other amino acids;Global and overview maps;Amino acid metabolism;Digestive system;Translation;Amino acid metabolism;Cancer: overview	Organic acids and derivatives	Carboxylic acids and derivatives	166.087	0.00981454	87.3	0	3.14172	63-91-2	Amino acids, peptides, and analogues	4.715	4.769	4.996	4.979	4.864	4.943	4.901	4.903	4.909
pos_4388	PG(6 keto-PGF1alpha/a-21:0)	metab_3527	B(ii)	-	-	HMDB0270870	M+H+Na	C47H87O14P	4.8491	-	pos	-	-	-	-	Not Available	Not Available	465.286	0.012077	0	35.2	-7.83134	-	Not Available	3.331	5.693	4.679	3.446	4.393	5.086	4.787	4.791	4.797
pos_4393	Arginylasparagine	metab_3533	B(ii)	-	-	HMDB0028704	2M+3H2O+2H	C10H20N6O4	4.8242	-	pos	-	-	-	-	Organic acids and derivatives	Carboxylic acids and derivatives	302.168	0.00893215	0	59	6.24161	68040-95-9	Amino acids, peptides, and analogues	5.801	5.817	5.839	5.89	5.934	5.887	5.828	5.834	5.835
pos_4410	Piperidine	metab_3553	B(i)	map04974	Protein digestion and absorption	HMDB0034301	M+H	C5H11N	4.7287	C01746	pos	-	-	Organismal Systems	Digestive system	Organoheterocyclic compounds	Piperidines	86.0973	0.0403493	47.9	0	9.77608	110-89-4	Not Available	3.67	3.745	3.98	3.79	3.678	3.781	3.842	3.875	3.849
pos_4412	SM(d18:1/20:5(7Z,9Z,11E,13E,17Z)-3OH(5,6,15))	metab_3555	B(ii)	-	-	HMDB0290539	M+2Na	C43H77N2O9P	4.7216	-	pos	-	-	-	-	Not Available	Not Available	421.26	0.04372	0	54.6	6.13586	-	Not Available	3.435	6.017	5.044	3.69	4.855	5.421	5.14	5.168	5.176
pos_4428	5-methoxy-6-(2-propenyl)-1,3-benzodioxole	metab_3572	B(ii)	-	-	HMDB0303894	M+NH4	C11H12O3	4.6662	C10493	pos	-	-	-	-	Organoheterocyclic compounds	Benzodioxoles	210.111	0.0144514	0	30.4	-9.95874	-	Not Available	4.203	4.149	4.301	4.104	4.132	4.093	4.81	4.815	4.802
pos_4469	4-hydroxy-2-nonenal-[L-Cys] conjugate	metab_3617	B(ii)	-	-	HMDB0304176	M+H	C12H23NO4S	4.5138	-	pos	-	-	-	-	Organic acids and derivatives	Carboxylic acids and derivatives	278.143	0.00802445	0	56.2	2.10015	-	Amino acids, peptides, and analogues	3.095	3.876	3.811	2.294	2.216	1.76	3.82	3.813	3.816
pos_4474	D-Leucic acid	metab_3623	B(ii)	-	-	LMFA01050402;HMDB0000624	M+ACN+H	C6H12O3	4.4921	C03264	pos	-	-	-	-	Lipids and lipid-like molecules	Fatty Acyls	174.113	0.00898625	0	32.9	4.00848	20312-37-2	Fatty acids and conjugates	4.319	4.374	4.612	4.533	4.495	4.512	4.531	4.535	4.527
pos_4480	Leuphasyl	metab_3630	B(ii)	-	-	HMDB0247171	M+H-H2O	C29H39N5O7	4.4808	-	pos	-	-	-	-	Organic acids and derivatives	Carboxylic acids and derivatives	552.276	0.0664791	0	40.3	-9.23885	-	Amino acids, peptides, and analogues	5.855	3.711	4.031	3.79	3.824	3.791	4.608	4.658	4.66
pos_4483	N-Eicosapentaenoyl Proline	metab_3633	B(ii)	-	-	HMDB0242078	M+2Na-H	C25H37NO3	4.477	-	pos	-	-	-	-	Not Available	Not Available	444.245	0.00828345	0	65.5	-9.12465	-	Not Available	7.144	7.156	7.168	7.199	7.24	7.199	7.147	7.154	7.153
pos_4487	(3Z)-2-Propylpent-3-enoic acid	metab_3637	B(ii)	map00982	Drug metabolism - cytochrome P450	LMFA01030946;HMDB0013903	M+NH4	C8H14O2	4.4701	C16654	pos	-	-	Metabolism	Xenobiotics biodegradation and metabolism	Lipids and lipid-like molecules	Fatty Acyls	160.134	0.00659268	0	35.9	3.68201	-	Fatty acids and conjugates	4.924	5.019	4.76	5.269	5.38	5.47	5.153	5.157	5.152
pos_4517	NNAL-N-glucuronide	metab_3669	B(ii)	map05204;map00980	Chemical carcinogenesis - DNA adducts;Metabolism of xenobiotics by cytochrome P450	HMDB0060498	M+ACN+H	C16H24N3O8+	4.333	C19606	pos	-	-	Human Diseases;Metabolism	Cancer: overview;Xenobiotics biodegradation and metabolism	Organic oxygen compounds	Organooxygen compounds	428.19	0.0203698	0	74.4	-0.0449594	-	Carbohydrates and carbohydrate conjugates	3.887	4.553	4.387	2.767	2.801	2.768	4.389	4.401	4.384
pos_453	Acrylamide-sodium acrylate resin	metab_3683	B(ii)	-	-	HMDB0303186	M+H, M+CH3OH+H	C8H15NO3	3.6847	-	pos	-	-	-	-	Lipids and lipid-like molecules	Fatty Acyls	174.113	0.00767357	0	60.6	3.11723	-	Fatty acids and conjugates	4.347	4.355	4.405	4.401	4.441	4.392	4.662	4.668	4.663
pos_4536	Indole-3-Carboxaldehyde	metab_3690	B(i)	map01100;map02010;map01232;map00380;map00230	Metabolic pathways;ABC transporters;Nucleotide metabolism;Tryptophan metabolism;Purine metabolism	HMDB0000197;HMDB0029737;HMDB0000195;MJDBSJD0000088	M+H	C9H7NO	4.2714	C08493;C00954;C00294	pos	-	-	Metabolism;Environmental Information Processing;Metabolism;Metabolism;Metabolism	Global and overview maps;Membrane transport;Global and overview maps;Amino acid metabolism;Nucleotide metabolism	Organoheterocyclic compounds	Indoles and derivatives	146.061	0.0189308	76.5	0	3.32281	87-51-4;487-89-8;58-63-9	Indolyl carboxylic acids and derivatives	4.847	4.753	5.021	4.99	4.949	4.95	4.897	4.914	4.905
pos_454	Didesmethyl doxepin	metab_3694	B(ii)	-	-	PW_C040596;HMDB0060816	M+H-2H2O, M+H	C17H17NO	3.8323	-	pos	-	-	-	-	Organic oxygen compounds	Organooxygen compounds	252.14	0.0105372	0	34.3	6.39904	-	Carbohydrates and carbohydrate conjugates	4.862	4.915	4.934	4.973	4.962	4.938	4.963	4.969	4.972
pos_4543	Cholylasparagine	metab_3698	B(ii)	-	-	HMDB0242378	M+ACN+H	C28H46N2O7	4.2357	-	pos	-	-	-	-	Lipids and lipid-like molecules	Steroids and steroid derivatives	564.36	0.00806517	0	61.3	-8.01635	-	Bile acids, alcohols and derivatives	5.779	6.07	5.856	5.878	5.912	5.947	5.899	5.903	5.896
pos_4562	Inuline	metab_3719	B(i)	-	-	HMDB0248466	M+NH4	C32H46N2O8	4.1535	C08659	pos	-	-	-	-	Lipids and lipid-like molecules	Prenol lipids	604.355	0.0143448	78.7	0	-7.3748	22413-78-1	Diterpenoids	3.186	6.169	5.143	3.784	4.953	5.566	5.288	5.292	5.28
pos_4564	4-Methylumbelliferone	metab_3721	B(ii)	-	-	HMDB0059622;MJDBOTE0001043	M+NH4	C10H8O3	4.1496	C03081	pos	-	-	-	-	Phenylpropanoids and polyketides	Coumarins and derivatives	194.082	0.00349544	0	55.2	3.52934	90-33-5	Hydroxycoumarins	5.528	5.509	6.072	5.844	5.88	5.689	6.025	6.028	6.026
pos_4589	N-Myristoyl Arginine	metab_3748	B(ii)	-	-	HMDB0242046	M+H	C20H40N4O3	4.0591	-	pos	-	-	-	-	Organic acids and derivatives	Carboxylic acids and derivatives	385.318	0.143262	0	65.5	1.65499	-	Amino acids, peptides, and analogues	5.083	5.043	5.272	5.604	5.368	5.451	5.242	5.34	5.365
pos_462	Glycerylphosphorylcholine	metab_3782	B(ii)	map00565;map00564;map05231	Ether lipid metabolism;Glycerophospholipid metabolism;Choline metabolism in cancer	HMDB0000086;HMDB0252858	M+Na, M+K	C8H20NO6P	0.6192	C00670	pos	-	-	Metabolism;Metabolism;Human Diseases	Lipid metabolism;Lipid metabolism;Cancer: overview	Lipids and lipid-like molecules	Glycerophospholipids	280.093	0.0197553	0	44.1	2.57586	28319-77-9	Glycerophosphocholines	5.809	5.497	5.799	5.74	5.727	5.596	5.545	5.549	5.561
pos_4665	SM(d17:2(4E,8Z)/LTE4)	metab_3832	B(ii)	-	-	HMDB0290417	M+2Na	C45H80N3O9PS	3.7667	-	pos	-	-	-	-	Not Available	Not Available	457.757	0.00528684	0	31.5	0.354005	-	Not Available	5.437	5.304	5.376	4.881	4.55	4.97	5.16	5.155	5.158
pos_4673	Glyceryl methylmethacrylate	metab_3841	B(ii)	-	-	HMDB0252854	M+ACN+H	C8H14O4	3.7355	-	pos	-	-	-	-	Lipids and lipid-like molecules	Glycerolipids	216.124	0.0115866	0	34.6	3.28763	-	Monoradylglycerols	4.723	4.955	5.061	4.564	4.536	4.558	4.951	4.942	4.944
pos_4683	Somatostatin, tyr(11)-	metab_3852	B(ii)	-	-	HMDB0244370	M+2Na	C76H104N18O20S2	3.702	-	pos	-	-	-	-	Organic Polymers	Polypeptides	849.346	0.00655925	0	58	1.06322	-	Not Available	4.315	6.166	5.746	6.331	6.092	6.429	6.156	6.158	6.162
pos_4710	Astromicin	metab_3883	B(ii)	-	-	HMDB0248678	M+H-H2O	C17H35N5O6	3.6176	C17708	pos	-	-	-	-	Organic oxygen compounds	Organooxygen compounds	388.255	0.0129449	0	66.6	-1.67287	55779-06-1	Carbohydrates and carbohydrate conjugates	5.842	5.89	5.896	5.951	5.974	5.951	5.928	5.936	5.939
pos_4714	(2R,3R,4R,5R)-2-Amino-4,5,6-trihydroxy-3-[(2R)-1-oxopropan-2-yl]oxyhexanal	metab_3887	B(ii)	-	-	HMDB0255309	M+CH3OH+H	C9H17NO6	3.6043	-	pos	-	-	-	-	Organic oxygen compounds	Organooxygen compounds	268.14	0.00501543	0	38.2	2.26769	-	Carbohydrates and carbohydrate conjugates	5.688	5.692	5.733	5.769	5.809	5.757	5.702	5.704	5.707
pos_4719	Menthyl ethylene glycol carbonate	metab_3892	B(ii)	-	-	HMDB0036141	M+NH4	C13H24O4	3.5971	-	pos	-	-	-	-	Lipids and lipid-like molecules	Prenol lipids	262.202	0.0143212	0	32.1	2.33799	156324-78-6	Monoterpenoids	4.226	4.362	4.369	3.69	4.051	3.751	4.574	4.578	4.586
pos_472	1-Methylcyclohexane-1,2-dicarboxylic acid	metab_3893	B(ii)	-	-	HMDB0243937	M+H, M+NH4	C9H14O4	4.1129	-	pos	-	-	-	-	Organic acids and derivatives	Carboxylic acids and derivatives	204.124	0.00920169	0	54.4	3.21467	-	Dicarboxylic acids and derivatives	4.249	4.278	4.295	4.3	4.284	4.277	4.436	4.443	4.443
pos_4726	3-methylheptanedioylcarnitine	metab_3900	B(ii)	-	-	HMDB0241046	M+H	C15H27NO6	3.5583	-	pos	-	-	-	-	Lipids and lipid-like molecules	Fatty Acyls	318.192	0.0102015	0	44.5	1.90869	-	Fatty acid esters	5.531	5.482	5.585	4.775	4.697	4.827	5.466	5.471	5.475
pos_4730	Dopamine quinone	metab_3905	B(ii)	map05012	Parkinson disease	HMDB0012219	M+H-H2O	C8H9NO2	3.5416	C17755	pos	-	-	Human Diseases	Neurodegenerative disease	Organic oxygen compounds	Organooxygen compounds	134.061	0.0107349	0	68.5	3.38055	50673-96-6	Carbonyl compounds	5.422	5.362	5.736	5.812	5.78	5.682	5.764	5.773	5.771
pos_4734	(1R,3S)-3-(6-Aminopurin-9-yl)cyclopentan-1-ol	metab_3909	B(ii)	-	-	HMDB0242329	M+ACN+Na	C10H13N5O	3.5164	-	pos	-	-	-	-	Nucleosides, nucleotides, and analogues	Nucleoside and nucleotide analogues	283.127	0.0514705	0	37.5	-3.85591	-	Cyclopentyl nucleosides	4.736	4.451	4.962	4.762	4.638	4.923	4.868	4.872	4.908
pos_4750	Plumbagin	metab_3927	B(ii)	-	-	HMDB0256646;MJDBOTE0001003	M+NH4	C11H8O3	3.441	C10387	pos	-	-	-	-	Benzenoids	Naphthalenes	206.082	0.00524831	0	66.3	3.07577	481-42-5	Naphthoquinones	5.096	4.73	5.516	5.61	5.389	5.64	5.343	5.347	5.346
pos_4772	Hydroxyphenyllactic acid	metab_3951	B(ii)	-	-	HMDB0000755	M+ACN+H	C9H10O4	3.3425	C03672	pos	-	-	-	-	Phenylpropanoids and polyketides	Phenylpropanoic acids	224.092	0.0048835	0	59.6	2.94085	306-23-0	Not Available	4.169	4.248	4.753	4.504	4.429	4.485	4.675	4.676	4.679
pos_4773	4-Acetylbutyrate	metab_3952	B(ii)	-	-	HMDB0061881	M+ACN+H	C6H10O3	3.339	C02129	pos	-	-	-	-	Lipids and lipid-like molecules	Fatty Acyls	172.097	0.0276787	0	70.4	3.83477	3128-06-01	Fatty acids and conjugates	4.048	4.059	4.317	3.525	3.513	3.546	4.029	4.012	4.036
pos_4784	Leucylleucine	metab_3964	B(ii)	-	-	HMDB0254039;HMDB0028933	M+H-H2O	C12H24N2O3	3.2875	C11332	pos	-	-	-	-	Organic acids and derivatives	Carboxylic acids and derivatives	227.176	0.0170922	0	32.5	2.25223	3303-31-9	Amino acids, peptides, and analogues	6.681	6.697	6.711	6.78	6.769	6.749	6.695	6.707	6.709
pos_4810	N-Desisopropyl Pentisomide	metab_3990	B(ii)	-	-	HMDB0255116	M+Na	C16H27N3O	3.2023	-	pos	-	-	-	-	Organic acids and derivatives	Carboxylic acids and derivatives	300.202	0.0416512	0	48.7	-8.52664	-	Amino acids, peptides, and analogues	4.261	4.198	4.173	4.318	4.186	4.284	4.875	4.905	4.908
pos_4812	Nicotyrine	metab_3992	B(ii)	-	-	HMDB0255591	M+H	C10H10N2	3.1908	C10161	pos	-	-	-	-	Organoheterocyclic compounds	Pyridines and derivatives	159.092	0.0117451	0	55	3.10037	487-19-4	Not Available	6.201	6.107	6.338	6.321	6.421	6.364	6.278	6.287	6.285
pos_4813	Fusaric acid	metab_3993	B(ii)	-	-	HMDB0252556	M+H-2H2O	C10H13NO2	3.1908	C10146	pos	-	-	-	-	Organoheterocyclic compounds	Pyridines and derivatives	144.081	0.0106701	0	48.2	2.61576	536-69-6	Pyridinecarboxylic acids and derivatives	6.25	6.151	6.386	6.376	6.473	6.419	6.323	6.332	6.33
pos_4814	Cinnamamide	metab_3994	B(ii)	-	-	HMDB0250263	M+H-H2O	C9H9NO	3.1908	-	pos	-	-	-	-	Phenylpropanoids and polyketides	Cinnamic acids and derivatives	130.066	0.0306101	0	48.8	3.49655	-	Cinnamic acid amides	5.19	5.014	5.232	5.302	5.321	5.287	5.165	5.187	5.19
pos_4819	5-Aminoisoquinolin-1(2H)-one	metab_3998	B(ii)	-	-	HMDB0246750	M+ACN+H	C9H8N2O	3.1612	-	pos	-	-	-	-	Organoheterocyclic compounds	Isoquinolines and derivatives	202.097	0.131053	0	38.1	-0.701421	-	Isoquinolones and derivatives	3.696	4.025	3.754	3.799	3.964	4.001	3.535	3.539	3.633
pos_4830	(2S)-2,5-Diamino-4-fluoro-5-oxopentanoic acid	metab_4007	B(ii)	-	-	HMDB0246428	M+ACN+H	C5H9FN2O3	3.0852	-	pos	-	-	-	-	Organic acids and derivatives	Carboxylic acids and derivatives	206.095	0.0377443	0	72.3	9.67965	-	Amino acids, peptides, and analogues	4.145	4.11	4.257	3.841	4.33	4.411	4.265	4.236	4.238
pos_4847	5'-Methylthioadenosine	metab_4020	B(i)	map01100;map00270	Metabolic pathways;Cysteine and methionine metabolism	HMDB0001173;PW_C000910	M+H	C11H15N5O3S	3.0149	C00170	pos	-	-	Metabolism;Metabolism	Global and overview maps;Amino acid metabolism	Nucleosides, nucleotides, and analogues	5''-deoxyribonucleosides	298.097	0.00603354	76.1	0	1.91668	2457-80-9	5''-deoxy-5''-thionucleosides	5.488	5.865	5.62	5.624	5.758	5.572	5.716	5.721	5.721
pos_4866	Pirbuterol	metab_4040	B(ii)	-	-	HMDB0015407	M+H	C12H20N2O3	2.9572	C07807	pos	-	-	-	-	Organoheterocyclic compounds	Pyridines and derivatives	241.155	0.0122357	0	35.2	1.81536	38677-81-5	Hydroxypyridines	5.204	5.204	5.211	5.278	5.27	5.251	5.21	5.214	5.22
pos_4873	L-Coprine	metab_4048	B(ii)	-	-	HMDB0034266	2M+Na	C8H14N2O4	2.9295	C08271	pos	-	-	-	-	Organic acids and derivatives	Carboxylic acids and derivatives	427.181	0.0399922	0	59.3	2.02998	58919-61-2	Amino acids, peptides, and analogues	5.182	5.384	5.042	4.764	4.305	4.742	5.059	5.088	5.091
pos_488	N,N-Diallyl-tyrosyl-aminoisobutyryl-aminoisobutyryl-phenylalanyl-leucine	metab_4055	B(ii)	-	-	HMDB0253352	M+2H, M+H	C38H53N5O7	4.4003	-	pos	-	-	-	-	Organic acids and derivatives	Carboxylic acids and derivatives	692.408	0.00778454	0	42.7	8.38321	-	Amino acids, peptides, and analogues	2.952	6.153	4.922	3.068	4.716	5.428	5.157	5.162	5.155
pos_4880	N-Isobutyl-2,4,8-decatrienamide	metab_4056	B(ii)	-	-	HMDB0030188	M+NH4	C14H23NO	2.9167	-	pos	-	-	-	-	Lipids and lipid-like molecules	Fatty Acyls	239.212	0.013932	0	52.1	2.45336	52657-13-3	Fatty amides	3.413	3.34	3.255	3.109	3.128	3.04	5.55	5.559	5.562
pos_4882	12-Hydroxydodecanoic acid	metab_4058	B(ii)	-	-	HMDB0304547;HMDB0002059	M+NH4	C12H24O3	2.9133	C08317	pos	-	-	-	-	Organic acids and derivatives	Hydroxy acids and derivatives	234.207	0.0110112	0	41.9	2.49419	505-95-3	Medium-chain hydroxy acids and derivatives	3.104	3.253	2.884	2.527	3.011	2.612	3.89	3.895	3.9
pos_4894	Paucine	metab_4071	B(ii)	-	-	HMDB0029876	M+H	C13H18N2O3	2.8699	C03002	pos	-	-	-	-	Benzenoids	Phenols	251.14	0.0184074	0	58.1	2.13765	29554-26-5	Benzenediols	3.413	3.132	3.016	3.402	3.098	3.461	4.393	4.397	4.408
pos_4900	Fenvalerate	metab_4079	B(ii)	-	-	HMDB0031791	M+H-2H2O	C25H22ClNO3	2.852	C10988	pos	-	-	-	-	Lipids and lipid-like molecules	Fatty Acyls	384.116	0.0181368	0	39.9	1.52146	51630-58-1	Fatty acid esters	5.114	5.065	5.381	5.08	5.017	4.991	5.301	5.306	5.317
pos_4916	Supinine	metab_4096	B(ii)	-	-	HMDB0302362	M+ACN+H	C15H25NO4	2.8141	C10403	pos	-	-	-	-	Alkaloids and derivatives	Not Available	325.213	0.0273773	0	43.7	2.07645	551-58-6	Not Available	2.32	2.682	2.937	2.414	2.449	2.416	3.702	3.696	3.719
pos_4920	N-Acetyl-DL-homocysteine	metab_4101	B(ii)	-	-	HMDB0255054	M+H	C6H11NO3S	2.8028	-	pos	-	-	-	-	Organic acids and derivatives	Carboxylic acids and derivatives	178.054	0.0186659	0	65.5	2.96241	-	Amino acids, peptides, and analogues	3.483	4.459	3.985	3.989	4.096	4.124	4.31	4.315	4.299
pos_4940	Phendimetrazine	metab_4121	B(ii)	-	-	HMDB0015519	M+H	C12H17NO	2.7811	C07904	pos	-	-	-	-	Organoheterocyclic compounds	Oxazinanes	192.139	0.0946909	0	30.5	2.60361	634-03-7	Morpholines	5.372	5.366	4.847	5.455	5.076	4.945	5.085	5.092	5.158
pos_4943	Glucaric acid	metab_4124	B(ii)	map01100;map00053	Metabolic pathways;Ascorbate and aldarate metabolism	LMFA01170108;HMDB0000663	M+ACN+H	C6H10O8	2.7772	C00818	pos	-	-	Metabolism;Metabolism	Global and overview maps;Carbohydrate metabolism	Organic oxygen compounds	Organooxygen compounds	252.073	0.0237706	0	33.1	8.42166	87-73-0	Carbohydrates and carbohydrate conjugates	4.298	4.287	4.615	4.298	4.324	4.247	4.535	4.538	4.519
pos_4945	Harmalol	metab_4126	B(ii)	-	-	HMDB0029838	M+NH4	C12H12N2O	2.7772	C06537	pos	-	-	-	-	Alkaloids and derivatives	Harmala alkaloids	218.129	0.0263607	0	48.8	3.14847	525-57-5	Not Available	4.281	4.616	4.392	3.792	3.855	4.12	4.058	4.073	4.081
pos_4946	Psi-Pelletierine	metab_4127	B(ii)	-	-	HMDB0034580	M+NH4	C9H15NO	2.7772	C10865	pos	-	-	-	-	Organoheterocyclic compounds	Piperidines	171.15	0.0271301	0	42	3.1289	552-70-5	Piperidinones	4.12	4.062	4.121	4.093	4.136	4.018	4.361	4.365	4.343
pos_4948	Brivaracetam	metab_4129	B(ii)	-	-	HMDB0249388	M+ACN+H	C11H20N2O2	2.7738	-	pos	-	-	-	-	Organic acids and derivatives	Carboxylic acids and derivatives	254.187	0.0134317	0	35.1	2.54741	-	Amino acids, peptides, and analogues	1.905	1.454	1.948	1.531	2.276	1.532	4.728	4.732	4.72
pos_4958	5-Hydroxy-L-tryptophan	metab_4140	B(ii)	map01100;map04726;map00380	Metabolic pathways;Serotonergic synapse;Tryptophan metabolism	PW_C000358;HMDB0000472	M+H	C11H12N2O3	2.747	C00643	pos	-	-	Metabolism;Organismal Systems;Metabolism	Global and overview maps;Nervous system;Amino acid metabolism	Organoheterocyclic compounds	Indoles and derivatives	221.093	0.022069	0	50.7	2.43171	4350-09-08	Tryptamines and derivatives	4.187	4.211	4.913	4.778	5.087	4.851	4.632	4.651	4.639
pos_4959	Prenalterol	metab_4141	B(ii)	-	-	HMDB0256762;HMDB0243809	M+H-H2O	C12H19NO3	2.747	C07533	pos	-	-	-	-	Benzenoids	Phenols	208.134	0.0211907	0	57.4	2.28253	57526-81-5	4-alkoxyphenols	4.941	4.954	4.95	5.042	5.055	5.013	4.93	4.945	4.947
pos_496	(3S,5R,6R,7E)-3,5,6-Trihydroxy-7-megastigmen-9-one	metab_4142	B(ii)	-	-	HMDB0038736	M+NH4, 2M+ACN+Na	C13H22O4	4.4989	-	pos	-	-	-	-	Lipids and lipid-like molecules	Prenol lipids	260.186	0.0433587	0	57.5	2.63942	-	Sesquiterpenoids	6.311	6.42	6.21	6.307	6.254	6.297	6.3	6.332	6.334
pos_4960	Formyl-5-hydroxykynurenamine	metab_4143	B(ii)	map00380	Tryptophan metabolism	PW_C008135;HMDB0012948	M+H-H2O	C10H12N2O3	2.747	C05647	pos	-	-	Metabolism	Amino acid metabolism	Organic oxygen compounds	Organooxygen compounds	191.082	0.00611134	0	52.7	2.35857	958733-17-0	Carbonyl compounds	4.24	4.381	4.637	4.98	4.994	4.982	4.747	4.752	4.747
pos_4966	N'-nitrosonornicotine	metab_4148	B(ii)	map05207	Chemical carcinogenesis - receptor activation	HMDB0041940	M+NH4	C9H11N3O	2.7431	C16452	pos	-	-	Human Diseases	Cancer: overview	Organoheterocyclic compounds	Pyridines and derivatives	195.123	0.0210979	0	48.1	-4.92166	16543-55-8	Pyrrolidinylpyridines	4.744	4.763	4.777	4.818	4.853	4.82	4.986	5.004	4.993
pos_4969	Gamma-L-Glutamyl-S-(2-carboxy-1-propyl)cysteinylglycine	metab_4150	B(ii)	-	-	HMDB0029394	M+H	C14H23N3O8S	2.7393	-	pos	-	-	-	-	Organic acids and derivatives	Carboxylic acids and derivatives	394.128	0.0139221	0	60.7	0.89129	6710-22-1	Amino acids, peptides, and analogues	3.939	3.775	3.696	4.105	3.428	2.813	3.919	3.923	3.93
pos_4971	N-(4-Aminobutyl)-N-ethylisoluminol	metab_4153	B(ii)	-	-	HMDB0255008	M+ACN+H	C14H20N4O2	2.7393	-	pos	-	-	-	-	Organoheterocyclic compounds	Diazanaphthalenes	318.191	0.192567	0	60.5	-4.00821	-	Benzodiazines	3.216	3.913	4.557	3.197	4.147	4.218	4.382	4.391	4.232
pos_4975	(2S)-2-Amino-6-[(3-formylpiperidin-1-yl)amino]hexanoic acid	metab_4157	B(ii)	-	-	HMDB0255325	M+H	C12H23N3O3	2.7393	-	pos	-	-	-	-	Organic acids and derivatives	Carboxylic acids and derivatives	258.182	0.00744539	0	30.6	2.17785	-	Amino acids, peptides, and analogues	3.232	3.213	2.626	3.25	3.11	2.784	4.865	4.869	4.863
pos_4990	Thymine	metab_4172	B(i)	map00240;map01100;map01232	Pyrimidine metabolism;Metabolic pathways;Nucleotide metabolism	HMDB0000262;PW_C000179;MJDBOTE0000713	M+H	C5H6N2O2	2.7348	C00178	pos	Nucleic acids	Bases	Metabolism;Metabolism;Metabolism	Nucleotide metabolism;Global and overview maps;Global and overview maps	Organoheterocyclic compounds	Diazines	127.051	0.0553182	85.2	0	4.24461	65-71-4	Pyrimidines and pyrimidine derivatives	3.826	4.283	4.202	4.175	4.544	4.321	4.199	4.204	4.16
pos_4991	O-Adipoylcarnitine	metab_4173	B(ii)	-	-	LMFA07070087;HMDB0061677	M+H	C13H23NO6	2.729	-	pos	-	-	-	-	Lipids and lipid-like molecules	Fatty Acyls	290.16	0.0180575	0	48.6	1.58738	102636-83-9	Fatty acid esters	5.635	5.501	5.477	5.184	5.277	5.36	5.47	5.482	5.485
pos_5011	Zidovudine	metab_4192	B(ii)	map04976	Bile secretion	HMDB0014638;PW_C008998;HMDB0246088	M+H-H2O	C10H13N5O4	2.6656	C07210	pos	-	-	Organismal Systems	Digestive system	Nucleosides, nucleotides, and analogues	Pyrimidine nucleosides	250.094	0.0233441	0	39.2	1.67318	30516-87-1	Pyrimidine 2'',3''-dideoxyribonucleosides	5.291	5.333	5.544	4.877	4.892	4.857	5.116	5.124	5.136
pos_5012	Phenyl-Alanine	metab_4193	B(ii)	map01100;map04978;map02010;map01210;map00470;map01230;map00360;map04974;map00970;map00400;map05230	Metabolic pathways;Mineral absorption;ABC transporters;2-Oxocarboxylic acid metabolism;D-Amino acid metabolism;Biosynthesis of amino acids;Phenylalanine metabolism;Protein digestion and absorption;Aminoacyl-tRNA biosynthesis;Phenylalanine, tyrosine and tryptophan biosynthesis;Central carbon metabolism in cancer	HMDB0000159;HMDB0256428	2M+H	C9H11NO2	2.662	C00079	pos	Peptides	Amino acids	Metabolism;Organismal Systems;Environmental Information Processing;Metabolism;Metabolism;Metabolism;Metabolism;Organismal Systems;Genetic Information Processing;Metabolism;Human Diseases	Global and overview maps;Digestive system;Membrane transport;Global and overview maps;Metabolism of other amino acids;Global and overview maps;Amino acid metabolism;Digestive system;Translation;Amino acid metabolism;Cancer: overview	Organic acids and derivatives	Carboxylic acids and derivatives	331.166	0.0416855	0	42	1.41636	63-91-2	Amino acids, peptides, and analogues	4.836	4.744	5.182	5.225	4.902	5.259	5.01	5.015	5.043
pos_5029	Gamma-Glutamylvaline	metab_4208	B(ii)	-	-	HMDB0011172	M+H	C10H18N2O5	2.6141	-	pos	-	-	-	-	Organic acids and derivatives	Carboxylic acids and derivatives	247.129	0.0329998	0	57.4	1.88465	2746-34-1	Amino acids, peptides, and analogues	5.202	4.903	5.49	5.398	5.263	5.489	5.385	5.409	5.412
pos_503	N-Methoxysuccinyl-Ala-Ala-Pro-Val	metab_4209	B(ii)	-	-	HMDB0255168	M+H, M+NH4	C21H34N4O8	4.6324	-	pos	-	-	-	-	Organic acids and derivatives	Carboxylic acids and derivatives	488.271	0.00549802	0	60.9	-0.467855	-	Amino acids, peptides, and analogues	7.225	7.212	7.252	7.301	7.334	7.287	7.231	7.236	7.235
pos_5037	4'-Hydroxy-R-phenprocoumon	metab_4217	B(ii)	-	-	HMDB0060885	M+H-H2O	C18H16O4	2.599	-	pos	-	-	-	-	Phenylpropanoids and polyketides	Coumarins and derivatives	279.101	0.0641646	0	38.9	-0.504234	-	Hydroxycoumarins	4.269	4.97	4.74	4.283	4.677	4.377	4.999	5.004	5.049
pos_5070	1-(2-Furyl)butan-3-one	metab_4252	B(ii)	-	-	HMDB0032290	M+H-2H2O	C8H10O2	2.3978	-	pos	-	-	-	-	Organoheterocyclic compounds	Heteroaromatic compounds	103.055	0.0129701	0	48.1	5.04381	699-17-2	Not Available	5.432	5.409	5.707	5.697	5.611	5.772	5.601	5.612	5.608
pos_5098	Demethoxyegonol	metab_4279	B(ii)	-	-	HMDB0030772	M+H-H2O	C18H16O4	2.2602	-	pos	-	-	-	-	Phenylpropanoids and polyketides	2-arylbenzofuran flavonoids	279.101	0.0213135	0	49	-0.655258	53279-35-9	Not Available	4.556	4.944	4.846	4.564	4.797	4.579	5.007	5.026	5.015
pos_5135	5-Hydroxy-N-formylkynurenine	metab_4319	B(ii)	map01100;map00380	Metabolic pathways;Tryptophan metabolism	HMDB0004086;PW_C002055	M+H-H2O	C11H12N2O5	2.1109	C05648	pos	-	-	Metabolism;Metabolism	Global and overview maps;Amino acid metabolism	Organic oxygen compounds	Organooxygen compounds	235.072	0.0164088	0	83.5	1.75199	-	Carbonyl compounds	4.89	5.017	4.959	4.967	4.94	4.985	4.863	4.873	4.876
pos_5153	4-(2-Amino-3-hydroxyphenyl)-2,4-dioxobutanoic acid	metab_4336	B(ii)	map00380	Tryptophan metabolism	HMDB0004083;PW_C002053	M+ACN+H	C10H9NO5	2.0603	C05645	pos	-	-	Metabolism	Amino acid metabolism	Organic oxygen compounds	Organooxygen compounds	265.082	0.039312	0	34	2.10184	857760-67-9	Carbonyl compounds	5.414	5.527	5.464	5.519	5.476	5.6	5.378	5.406	5.409
pos_5154	N'-Formylkynurenine	metab_4337	B(ii)	map01100;map00380;map01240	Metabolic pathways;Tryptophan metabolism;Biosynthesis of cofactors	PW_C000935;HMDB0001200;HMDB0060485	M+H	C11H12N2O4	2.0603	C02700;C02406	pos	-	-	Metabolism;Metabolism;Metabolism	Global and overview maps;Amino acid metabolism;Global and overview maps	Organic oxygen compounds	Organooxygen compounds	237.087	0.0290961	0	79	2.0217	1022-31-7	Carbonyl compounds	5.63	5.73	5.682	5.73	5.702	5.796	5.595	5.615	5.618
pos_5156	L-Dopa	metab_4338	B(ii)	map01100;map05012;map00350;map04728;map05034;map05030;map05031;map04917	Metabolic pathways;Parkinson disease;Tyrosine metabolism;Dopaminergic synapse;Alcoholism;Cocaine addiction;Amphetamine addiction;Prolactin signaling pathway	HMDB0000181;PW_C000117	M+H-2H2O	C9H11NO4	2.0603	C00355	pos	Peptides;Hormones and transmitters	Amino acids;Neurotransmitters	Metabolism;Human Diseases;Metabolism;Organismal Systems;Human Diseases;Human Diseases;Human Diseases;Organismal Systems	Global and overview maps;Neurodegenerative disease;Amino acid metabolism;Nervous system;Substance dependence;Substance dependence;Substance dependence;Endocrine system	Organic acids and derivatives	Carboxylic acids and derivatives	162.055	0.0129901	0	56.1	2.45317	59-92-7	Amino acids, peptides, and analogues	5.402	5.505	5.445	5.495	5.446	5.587	5.382	5.393	5.389
pos_5165	N1-Methyl-2-pyridone-5-carboxamide	metab_4348	B(ii)	map01100;map00760	Metabolic pathways;Nicotinate and nicotinamide metabolism	PW_C002086;HMDB0004193	M+H	C7H8N2O2	2.0558	C05842	pos	-	-	Metabolism;Metabolism	Global and overview maps;Metabolism of cofactors and vitamins	Organoheterocyclic compounds	Pyridines and derivatives	153.066	0.0140035	0	49.9	3.11295	701-44-0	Pyridinecarboxylic acids and derivatives	5.271	5.249	5.31	4.763	5.038	4.845	5.452	5.456	5.444
pos_5168	Vidarabine	metab_4351	B(ii)	-	-	HMDB0014340	M+H	C10H13N5O4	2.0523	C07195	pos	-	-	-	-	Nucleosides, nucleotides, and analogues	Purine nucleosides	268.105	0.0128446	0	33.3	1.95241	24356-66-9	Not Available	5.873	6.761	6.917	6.663	6.737	6.612	6.609	6.613	6.602
pos_5174	N-Ethyl trans-2-cis-6-nonadienamide	metab_4358	B(ii)	map01100	Metabolic pathways	LMFA08020193;HMDB0032273	M+NH4	C11H19NO	2.0523	C06551	pos	-	-	Metabolism	Global and overview maps	Lipids and lipid-like molecules	Fatty Acyls	199.181	0.0109899	0	45.8	2.87068	608514-56-3	Fatty amides	3.467	2.927	3.243	2.565	3.126	2.965	5.686	5.696	5.689
pos_5175	2,6-diamino-4-hydroxy-5-formamidopyrimidine	metab_4359	B(ii)	-	-	HMDB0304046;HMDB0011657	M+H-H2O	C5H7N5O2	2.0523	C04744	pos	-	-	-	-	Organic nitrogen compounds	Organonitrogen compounds	152.057	0.034426	0	73.9	2.82046	77440-13-2	N-arylamides	4.557	4.522	4.508	4.405	4.632	4.447	4.471	4.476	4.448
pos_5177	3-Hydroxyanthranilic Acid	metab_4361	B(i)	map01100;map00380;map01240	Metabolic pathways;Tryptophan metabolism;Biosynthesis of cofactors	HMDB0001476;PW_C001137;MJDBSJD0000090	M+H	C7H7NO3	2.0523	C00632	pos	-	-	Metabolism;Metabolism;Metabolism	Global and overview maps;Amino acid metabolism;Global and overview maps	Benzenoids	Benzene and substituted derivatives	154.05	0.0507535	80.9	0	3.2432	548-93-6	Benzoic acids and derivatives	4.624	4.584	4.613	4.07	4.351	4.161	4.77	4.774	4.734
pos_5178	D-Glucamine	metab_4362	B(ii)	-	-	HMDB0246693	M+H-2H2O	C6H15NO5	2.0523	-	pos	-	-	-	-	Organic oxygen compounds	Organooxygen compounds	146.082	0.0129018	0	53.9	2.57967	-	Carbohydrates and carbohydrate conjugates	4.185	4.281	4.362	4.214	4.207	4.287	4.357	4.361	4.35
pos_5181	S-Adenosylhomocysteine	metab_4366	B(ii)	map01100;map00270;map01240;map01230;map05208	Metabolic pathways;Cysteine and methionine metabolism;Biosynthesis of cofactors;Biosynthesis of amino acids;Chemical carcinogenesis - reactive oxygen species	PW_C000749;HMDB0000939	M+H	C14H20N6O5S	2.0474	C00021	pos	-	-	Metabolism;Metabolism;Metabolism;Metabolism;Human Diseases	Global and overview maps;Amino acid metabolism;Global and overview maps;Global and overview maps;Cancer: overview	Organoheterocyclic compounds	Lactones	385.129	0.0425973	0	67.6	1.35685	979-92-0	Gamma butyrolactones	3.331	4.574	4.125	3.527	4.191	3.449	4.182	4.188	4.217
pos_5189	2,6-Diamino-5-hydroxyhexanoic acid	metab_4374	B(ii)	map01100;map00310	Metabolic pathways;Lysine degradation	HMDB0000450;HMDB0245508	M+ACN+H	C6H14N2O3	2.0427	C16741	pos	-	-	Metabolism;Metabolism	Global and overview maps;Amino acid metabolism	Organic acids and derivatives	Carboxylic acids and derivatives	204.135	0.0236231	0	42	3.29247	1190-94-9	Amino acids, peptides, and analogues	3.528	3.759	3.98	3.383	3.562	3.404	4.137	4.157	4.143
pos_519	N-Acetyl-L-phenylalanine	metab_4375	B(i)	map01100;map00360	Metabolic pathways;Phenylalanine metabolism	HMDB0000512	M+H, M+Na	C11H13NO3	4.9417	C03519	pos	-	-	Metabolism;Metabolism	Global and overview maps;Amino acid metabolism	Organic acids and derivatives	Carboxylic acids and derivatives	208.097	0.00991465	50.5	0	2.69966	2018-61-3	Amino acids, peptides, and analogues	5.139	5.303	5.603	5.319	5.263	5.245	5.49	5.482	5.484
pos_5191	Methoxamine	metab_4377	B(ii)	-	-	HMDB0014861	M+H-H2O	C11H17NO3	2.0372	C07513	pos	-	-	-	-	Benzenoids	Benzene and substituted derivatives	194.118	0.0124301	0	53.2	2.62263	390-28-3	Methoxybenzenes	5.39	5.413	5.43	5.502	5.552	5.529	5.43	5.434	5.424
pos_5217	Adipate semialdehyde	metab_4405	B(ii)	map01100	Metabolic pathways	HMDB0012882	M+H-2H2O	C6H10O3	1.9094	C06102	pos	-	-	Metabolism	Global and overview maps	Lipids and lipid-like molecules	Fatty Acyls	95.0499	0.0123898	0	33.7	5.70972	928-81-4	Fatty acids and conjugates	4.972	4.9	5.123	5.207	5.101	5.227	5.086	5.093	5.096
pos_5220	4-Methylbenzaldehyde	metab_4409	B(ii)	map01100	Metabolic pathways	HMDB0029638	M+H	C8H8O	1.9016	C06758	pos	-	-	Metabolism	Global and overview maps	Benzenoids	Benzene and substituted derivatives	121.065	0.0161385	0	41.7	4.66061	104-87-0	Benzoyl derivatives	4.856	4.846	4.934	5.014	4.974	5.003	4.935	4.942	4.949
pos_5249	Octanamide	metab_4440	B(ii)	-	-	HMDB0255903	M+ACN+H	C8H17NO	1.7425	-	pos	-	-	-	-	Lipids and lipid-like molecules	Fatty Acyls	185.165	0.00952301	0	42.7	3.53927	-	Fatty amides	3.637	2.936	2.182	2.15	2.598	2.151	5.987	5.994	5.994
pos_5272	6,8-Dihydroxypurine	metab_4466	B(ii)	-	-	HMDB0001182	M+H	C5H4N4O2	1.6046	-	pos	-	-	-	-	Organoheterocyclic compounds	Imidazopyrimidines	153.041	0.00863957	0	56.2	2.96042	13231-00-0	Purines and purine derivatives	2.418	3.507	2.784	3.783	4.582	3.411	4.545	4.548	4.552
pos_5275	(2S)-1,2-Dimethyl-3,4-dioxoazetidine-2-carboxylic acid	metab_4469	B(ii)	-	-	HMDB0257875	M+CH3OH+H	C6H7NO4	1.5807	-	pos	-	-	-	-	Organic acids and derivatives	Carboxylic acids and derivatives	190.071	0.00959488	0	30.5	3.01096	-	Amino acids, peptides, and analogues	4.87	4.815	5.385	5.014	5.064	5.176	5.12	5.12	5.127
pos_528	Pyrrolidine-2-carbonitrile	metab_4474	B(ii)	-	-	HMDB0257000	M+H, M+CH3OH+H	C5H8N2	0.6035	-	pos	-	-	-	-	Organoheterocyclic compounds	Pyrrolidines	129.103	0.0461047	0	32.6	5.68599	-	Not Available	2.681	3.181	2.905	2.523	2.557	2.525	3.675	3.666	3.704
pos_529	Indole	metab_4485	B(ii)	map01100;map00400;map00380;map04974	Metabolic pathways;Phenylalanine, tyrosine and tryptophan biosynthesis;Tryptophan metabolism;Protein digestion and absorption	HMDB0035924;HMDB0000738	M+H, M+ACN+H	C8H7N	5.1369	C19907;C00463	pos	-	-	Metabolism;Metabolism;Metabolism;Organismal Systems	Global and overview maps;Amino acid metabolism;Amino acid metabolism;Digestive system	Organoheterocyclic compounds	Heteroaromatic compounds	159.092	0.00365944	0	35.7	4.3674	109-97-7;120-72-9	Not Available	5.016	5.012	5.287	5.107	5.106	5.036	5.208	5.211	5.211
pos_531	3-amino-2-naphthoic acid	metab_4508	B(i)	-	-	-	M+NH4, M+H	C11H9NO2	5.1369	-	pos	-	-	-	-	-	-	188.071	0.00278487	30.8	0	2.9482	-	-	5.335	5.331	5.63	5.427	5.432	5.339	5.546	5.548	5.549
pos_5316	Prometon	metab_4515	B(ii)	-	-	HMDB0256804	M+Na	C10H19N5O	1.36	C14186	pos	-	-	-	-	Organoheterocyclic compounds	Triazines	248.15	0.00883318	0	35.1	6.83546	1610-18-0	1,3,5-triazines	5.14	5.253	4.916	4.806	4.626	4.733	5.099	5.103	5.107
pos_5335	Hypoxanthine	metab_4536	B(i)	map01100;map01232;map00230	Metabolic pathways;Nucleotide metabolism;Purine metabolism	HMDB0000157;PW_C000102	M+H	C5H4N4O	1.2817	C00262	pos	-	-	Metabolism;Metabolism;Metabolism	Global and overview maps;Global and overview maps;Nucleotide metabolism	Organoheterocyclic compounds	Imidazopyrimidines	137.046	0.00522712	52.2	0	3.34995	68-94-0	Purines and purine derivatives	4.079	4.453	4.351	4.965	5.45	4.762	5.246	5.251	5.25
pos_534	Hexanoylglycine	metab_4541	B(ii)	-	-	HMDB0000701	M+H, M+2Na-H	C8H15NO3	5.1299	-	pos	-	-	-	-	Organic acids and derivatives	Carboxylic acids and derivatives	174.113	0.0129539	0	74.7	3.06648	24003-67-6	Amino acids, peptides, and analogues	4.492	4.694	4.609	4.762	4.656	4.63	4.665	4.661	4.673
pos_5342	3-Hydroxyoctanoic acid	metab_4544	B(ii)	map04024	cAMP signaling pathway	HMDB0001954	M+ACN+H	C8H16O3	1.2455	C20793	pos	-	-	Environmental Information Processing	Signal transduction	Organic acids and derivatives	Hydroxy acids and derivatives	202.144	0.00526105	0	50.5	2.40882	33796-86-0;14292-27-4	Medium-chain hydroxy acids and derivatives	3.051	3.321	3.2	3.28	3.403	2.672	3.818	3.822	3.821
pos_5363	Niacinamide	metab_4566	B(i)	map01100;map00760;map04977;map01240	Metabolic pathways;Nicotinate and nicotinamide metabolism;Vitamin digestion and absorption;Biosynthesis of cofactors	HMDB0001406;PW_C001086	M+H	C6H6N2O	1.1668	C00153	pos	Vitamins and cofactors	Vitamins	Metabolism;Metabolism;Organismal Systems;Metabolism	Global and overview maps;Metabolism of cofactors and vitamins;Digestive system;Global and overview maps	Organoheterocyclic compounds	Pyridines and derivatives	123.056	0.0173807	54.6	0	4.62175	98-92-0	Pyridinecarboxylic acids and derivatives	5.954	5.445	5.669	5.655	5.784	5.525	5.629	5.633	5.619
pos_5364	5'-Guanylic Acid	metab_4567	B(i)	map01100;map00230;map01232;map04022;map01523;map04740;map04742;map04744	Metabolic pathways;Purine metabolism;Nucleotide metabolism;cGMP-PKG signaling pathway;Antifolate resistance;Olfactory transduction;Taste transduction;Phototransduction	HMDB0001397;MJDBOTE0000666	M+H	C10H14N5O8P	1.1599	C00144	pos	Nucleic acids	Nucleotides	Metabolism;Metabolism;Metabolism;Environmental Information Processing;Human Diseases;Organismal Systems;Organismal Systems;Organismal Systems	Global and overview maps;Nucleotide metabolism;Global and overview maps;Signal transduction;Drug resistance: antineoplastic;Sensory system;Sensory system;Sensory system	Nucleosides, nucleotides, and analogues	Purine nucleotides	364.066	0.010721	56.6	0	1.36435	85-32-5	Purine ribonucleotides	3.5	5.793	5.483	5.787	5.672	5.723	5.433	5.432	5.441
pos_5367	Pyridoxal	metab_4570	B(i)	map01100;map00750;map04977;map01240	Metabolic pathways;Vitamin B6 metabolism;Vitamin digestion and absorption;Biosynthesis of cofactors	HMDB0001545;PW_C001188	M+H	C8H9NO3	1.1563	C00250	pos	Vitamins and cofactors	Vitamins	Metabolism;Metabolism;Organismal Systems;Metabolism	Global and overview maps;Metabolism of cofactors and vitamins;Digestive system;Global and overview maps	Organoheterocyclic compounds	Pyridines and derivatives	168.066	0.0102521	74.5	0	2.83973	66-72-8	Pyridine carboxaldehydes	4.558	4.684	4.824	4.819	4.792	4.936	4.788	4.796	4.795
pos_5370	Cytosine	metab_4574	B(ii)	map00240;map01100;map01232	Pyrimidine metabolism;Metabolic pathways;Nucleotide metabolism	HMDB0000630;MJDBOTE0000458	M+H	C4H5N3O	1.1515	C00380	pos	Nucleic acids	Bases	Metabolism;Metabolism;Metabolism	Nucleotide metabolism;Global and overview maps;Global and overview maps	Organoheterocyclic compounds	Diazines	112.051	0.00507711	0	30.7	5.68458	71-30-7	Pyrimidines and pyrimidine derivatives	4.439	4.658	4.498	4.562	4.595	4.539	4.504	4.508	4.506
pos_5375	O-Acetylserine	metab_4579	B(ii)	map01100;map00920;map00270;map01200;map01230;map04122	Metabolic pathways;Sulfur metabolism;Cysteine and methionine metabolism;Carbon metabolism;Biosynthesis of amino acids;Sulfur relay system	HMDB0003011	M+ACN+H	C5H9NO4	1.1333	C00979	pos	-	-	Metabolism;Metabolism;Metabolism;Metabolism;Metabolism;Genetic Information Processing	Global and overview maps;Energy metabolism;Amino acid metabolism;Global and overview maps;Global and overview maps;Folding, sorting and degradation	Organic acids and derivatives	Carboxylic acids and derivatives	189.087	0.00903059	0	68.8	3.20951	5147-00-2	Amino acids, peptides, and analogues	5.142	5.304	5.511	5.161	5.188	5.224	5.486	5.487	5.493
pos_5419	2-Hydroxyfelbamate	metab_4623	B(ii)	map00982	Drug metabolism - cytochrome P450	PW_C040524;HMDB0060670	M+H-H2O	C11H14N2O5	0.8476	C16582	pos	-	-	Metabolism	Xenobiotics biodegradation and metabolism	Lipids and lipid-like molecules	Glycerolipids	237.087	0.0350091	0	50.3	1.79321	-	Not Available	4.814	4.963	4.842	5	4.95	5.007	4.689	4.714	4.717
pos_5422	Cyclopentylamine	metab_4627	B(ii)	-	-	HMDB0250671	M+H	C5H11N	0.8382	-	pos	-	-	-	-	Organic nitrogen compounds	Organonitrogen compounds	86.0972	0.00348258	0	44.3	9.68198	-	Amines	6.323	6.161	6.458	6.423	6.215	6.467	6.298	6.301	6.299
pos_5427	Porphobilinogen	metab_4632	B(ii)	map01100;map00860;map01240	Metabolic pathways;Porphyrin metabolism;Biosynthesis of cofactors	HMDB0000245;PW_C000166	M+H-2H2O	C10H14N2O4	0.8304	C00931	pos	-	-	Metabolism;Metabolism;Metabolism	Global and overview maps;Metabolism of cofactors and vitamins;Global and overview maps	Organic nitrogen compounds	Organonitrogen compounds	191.082	0.0100343	0	64.9	1.93334	487-90-1	Amines	5.334	5.477	5.328	5.486	5.434	5.513	5.224	5.231	5.231
pos_5431	(2R,2'S)-Isobuteine	metab_4637	B(ii)	-	-	HMDB0030411	M+H	C7H13NO4S	0.8225	-	pos	-	-	-	-	Organic acids and derivatives	Carboxylic acids and derivatives	208.064	0.0592166	0	72.8	2.86964	66512-75-2	Amino acids, peptides, and analogues	3.597	3.926	3.806	4.053	4.01	3.552	4.051	4.006	4.008
pos_5434	L-Valine	metab_4640	B(i)	map01100;map04978;map00280;map01240;map01210;map02010;map01230;map00290;map04974;map00970;map00770;map05230	Metabolic pathways;Mineral absorption;Valine, leucine and isoleucine degradation;Biosynthesis of cofactors;2-Oxocarboxylic acid metabolism;ABC transporters;Biosynthesis of amino acids;Valine, leucine and isoleucine biosynthesis;Protein digestion and absorption;Aminoacyl-tRNA biosynthesis;Pantothenate and CoA biosynthesis;Central carbon metabolism in cancer	PW_C000704;HMDB0000883;MJDBOTE0000526	M+H-2H2O	C5H11NO2	0.8225	C00183	pos	Peptides	Amino acids	Metabolism;Organismal Systems;Metabolism;Metabolism;Metabolism;Environmental Information Processing;Metabolism;Metabolism;Organismal Systems;Genetic Information Processing;Metabolism;Human Diseases	Global and overview maps;Digestive system;Amino acid metabolism;Global and overview maps;Global and overview maps;Membrane transport;Global and overview maps;Amino acid metabolism;Digestive system;Translation;Metabolism of cofactors and vitamins;Cancer: overview	Organic acids and derivatives	Carboxylic acids and derivatives	82.066	0.00258981	43.6	0	7.19059	72-18-4	Amino acids, peptides, and analogues	5.011	5.039	5.039	5.049	5.082	5.07	4.971	4.973	4.973
pos_5437	Galactose lactate	metab_4643	B(ii)	-	-	HMDB0252580	M+H	C9H16O9	0.8147	-	pos	-	-	-	-	Organic oxygen compounds	Organooxygen compounds	269.089	0.027215	0	32.1	7.17394	-	Carbohydrates and carbohydrate conjugates	4.286	4.523	3.983	4.305	4.618	3.468	4.861	4.84	4.843
pos_5441	Sec-Butylpropylacetamide	metab_4648	B(ii)	-	-	HMDB0257395	M+ACN+H	C9H19NO	0.8147	-	pos	-	-	-	-	Lipids and lipid-like molecules	Fatty Acyls	199.181	0.00398623	0	64.6	3.46976	-	Fatty amides	2.509	3.366	2.43	2.465	3.412	2.437	5.617	5.618	5.62
pos_5449	Adenosine	metab_4656	B(i)	map01100;map04024;map00230;map02010;map01232;map04270;map05012;map04080;map04923;map04924;map04022;map05034;map04071;map05032	Metabolic pathways;cAMP signaling pathway;Purine metabolism;ABC transporters;Nucleotide metabolism;Vascular smooth muscle contraction;Parkinson disease;Neuroactive ligand-receptor interaction;Regulation of lipolysis in adipocytes;Renin secretion;cGMP-PKG signaling pathway;Alcoholism;Sphingolipid signaling pathway;Morphine addiction	PW_C000034;HMDB0247583;HMDB0000050;MJDBOTE0000767	M+H	C10H13N5O4	0.8068	C00212	pos	Nucleic acids	Nucleosides	Metabolism;Environmental Information Processing;Metabolism;Environmental Information Processing;Metabolism;Organismal Systems;Human Diseases;Environmental Information Processing;Organismal Systems;Organismal Systems;Environmental Information Processing;Human Diseases;Environmental Information Processing;Human Diseases	Global and overview maps;Signal transduction;Nucleotide metabolism;Membrane transport;Global and overview maps;Circulatory system;Neurodegenerative disease;Signaling molecules and interaction;Endocrine system;Endocrine system;Signal transduction;Substance dependence;Signal transduction;Substance dependence	Nucleosides, nucleotides, and analogues	Purine nucleosides	268.105	0.00323789	79.1	0	1.97075	58-61-7	Not Available	5.816	6.77	6.814	6.578	6.68	6.491	6.449	6.447	6.449
pos_5455	7,8-diaminopelargonate	metab_4662	B(ii)	map01100;map00780;map01240	Metabolic pathways;Biotin metabolism;Biosynthesis of cofactors	HMDB0304236	M+H-H2O	C9H20N2O2	0.8068	C01037	pos	-	-	Metabolism;Metabolism;Metabolism	Global and overview maps;Metabolism of cofactors and vitamins;Global and overview maps	Lipids and lipid-like molecules	Fatty Acyls	171.15	0.00637482	0	61.1	2.73292	-	Fatty acids and conjugates	4.316	4.523	4.146	4.17	4.385	4.18	6.077	6.081	6.082
pos_5456	L-alpha-amino-epsilon-keto-pimelate	metab_4663	B(ii)	-	-	HMDB0304407	M+H-2H2O	C7H10NO5-	0.8068	-	pos	-	-	-	-	Organic acids and derivatives	Carboxylic acids and derivatives	153.041	0.0315864	0	51.6	-4.70465	-	Amino acids, peptides, and analogues	3.249	3.567	3.026	3.508	4.337	2.734	4.234	4.256	4.259
pos_5461	Benzoic Acid	metab_4667	B(i)	map01100	Metabolic pathways	HMDB0303719;HMDB0304270;HMDB0001870;HMDB0013676;HMDB0013677;HMDB0004461;HMDB0006115;MJDBOTE0000832	M+H	C7H6O2	0.8068	C09815;C00180;C00261;C00539	pos	-	-	Metabolism	Global and overview maps	Benzenoids	Benzene and substituted derivatives	123.045	0.0101142	44.9	0	4.7441	99-10-5;303-07-1;65-85-0;100-52-7;55-21-0	Benzoic acids and derivatives	5.165	5	5.335	5.451	5.294	5.487	5.3	5.305	5.296
pos_5462	(+/-)-2-Methylthiazolidine	metab_4668	B(ii)	-	-	HMDB0031682	M+H	C4H9NS	0.8068	-	pos	-	-	-	-	Organoheterocyclic compounds	Azolidines	104.054	0.00781044	0	36.4	6.69682	-	Thiazolidines	3.807	4.318	3.877	3.795	4.247	3.65	4.139	4.139	4.145
pos_5465	N-Acetyl-D-cysteine	metab_4671	B(ii)	-	-	HMDB0255048	M+H-H2O	C5H9NO3S	0.799	C06809	pos	-	-	-	-	Organic acids and derivatives	Carboxylic acids and derivatives	146.027	0.012081	0	44.3	2.79325	-	Amino acids, peptides, and analogues	5	4.98	5.086	5.439	5.406	5.353	5.147	5.158	5.155
pos_5478	Formycin b	metab_4683	B(ii)	-	-	HMDB0252449	M+Na	C10H12N4O5	0.7519	-	pos	-	-	-	-	Organic oxygen compounds	Organooxygen compounds	291.07	0.0145597	0	37.3	1.7527	-	Carbohydrates and carbohydrate conjugates	4.547	4.726	4.834	4.726	4.942	4.424	5.16	5.173	5.168
pos_55	N2-gamma-Glutamylglutamine	metab_4703	B(ii)	-	-	HMDB0011738	M+H, M+Na, M+2Na-H	C10H17N3O6	0.6738	C05283	pos	-	-	-	-	Organic acids and derivatives	Carboxylic acids and derivatives	276.12	0.00950611	0	60.9	2.26713	10148-81-9	Amino acids, peptides, and analogues	5	4.977	5.268	5.169	5.269	5.304	5.363	5.37	5.37
pos_551	(4E,15Z)-Bilirubin	metab_4714	B(ii)	-	-	HMDB0000488	M+H, M+Na	C33H36N4O6	5.5695	-	pos	-	-	-	-	Organoheterocyclic compounds	Tetrapyrroles and derivatives	585.272	0.0131156	0	74.8	1.90568	69853-43-6	Bilirubins	5.082	5.017	5.198	5.493	5.736	5.724	5.52	5.531	5.527
pos_5514	5-Aminopentanoic acid	metab_4717	B(ii)	map01100;map00310;map00470;map00330	Metabolic pathways;Lysine degradation;D-Amino acid metabolism;Arginine and proline metabolism	HMDB0003355;LMFA01100040	M+2Na-H	C5H11NO2	0.705	C00431	pos	-	-	Metabolism;Metabolism;Metabolism;Metabolism	Global and overview maps;Amino acid metabolism;Metabolism of other amino acids;Amino acid metabolism	Organic acids and derivatives	Carboxylic acids and derivatives	162.051	0.00545034	0	41.5	4.21797	660-88-8	Amino acids, peptides, and analogues	4.988	4.57	4.925	5.046	4.945	5.139	4.865	4.869	4.869
pos_5559	Glucosamine	metab_4760	B(ii)	map01100;map00520;map01250	Metabolic pathways;Amino sugar and nucleotide sugar metabolism;Biosynthesis of nucleotide sugars	HMDB0030091;HMDB0242589;HMDB0001514;HMDB0245095;PW_C001167	M+H-H2O	C6H13NO5	0.6816	C00329;C08349	pos	Carbohydrates;-	Monosaccharides;-	Metabolism;Metabolism;Metabolism	Global and overview maps;Carbohydrate metabolism;Global and overview maps	Organic oxygen compounds	Organooxygen compounds	162.077	0.0104521	0	66.6	2.58381	3416-24-8;14257-69-3	Carbohydrates and carbohydrate conjugates	4.3	4.452	4.48	4.776	4.553	4.929	4.537	4.546	4.544
pos_5562	(R)-1-Methylpiperidine-2-carboxylic acid	metab_4764	B(ii)	-	-	HMDB0242107	M+H	C7H13NO2	0.6816	-	pos	-	-	-	-	Organic acids and derivatives	Carboxylic acids and derivatives	144.102	0.00946649	0	37.2	3.3401	-	Amino acids, peptides, and analogues	5.076	4.909	4.609	4.766	5.161	4.879	4.972	4.979	4.979
pos_5565	Cysteineglutathione disulfide	metab_4767	B(ii)	-	-	HMDB0000656	M+H	C13H22N4O8S2	0.6738	-	pos	-	-	-	-	Organic acids and derivatives	Carboxylic acids and derivatives	427.096	0.00380482	0	45.6	1.4001	13081-14-6	Amino acids, peptides, and analogues	4.473	4.59	4.658	5.001	5.017	4.908	5	5.001	5.003
pos_5571	N-Ethylglycine	metab_4773	B(ii)	-	-	HMDB0041945	M+H	C4H9NO2	0.6738	C11735	pos	-	-	-	-	Organic acids and derivatives	Carboxylic acids and derivatives	104.071	0.00983791	0	57.4	6.58126	627-01-0	Amino acids, peptides, and analogues	5.393	5.416	5.368	5.363	5.382	5.353	5.35	5.345	5.342
pos_5572	Morpholino	metab_4774	B(ii)	-	-	HMDB0254896	M+H-H2O	C4H9NO	0.6738	-	pos	-	-	-	-	Organoheterocyclic compounds	Oxazinanes	70.066	0.00532093	0	69	9.94019	-	Morpholines	4.119	3.915	4.322	4.176	3.92	4.195	4.098	4.103	4.102
pos_5623	8-oxo-dGDP	metab_4827	B(ii)	-	-	HMDB0059648	M+H-2H2O	C10H15N5O11P2	0.6425	C20176	pos	-	-	-	-	Nucleosides, nucleotides, and analogues	Purine nucleotides	408.009	0.00975467	0	45.3	-4.07492	-	Purine deoxyribonucleotides	4.598	4.946	4.704	5.009	5.033	4.814	4.846	4.854	4.853
pos_5639	Malonic semialdehyde	metab_4844	B(ii)	map01100;map00640;map00562;map01200;map00240;map00410	Metabolic pathways;Propanoate metabolism;Inositol phosphate metabolism;Carbon metabolism;Pyrimidine metabolism;beta-Alanine metabolism	PW_C006753;HMDB0011111	M+NH4	C3H4O3	0.6425	C00222	pos	Organic acids	Carboxylic acids	Metabolism;Metabolism;Metabolism;Metabolism;Metabolism;Metabolism	Global and overview maps;Carbohydrate metabolism;Carbohydrate metabolism;Global and overview maps;Nucleotide metabolism;Metabolism of other amino acids	Organic oxygen compounds	Organooxygen compounds	106.051	0.0104455	0	45.1	7.80204	926-61-4	Carbonyl compounds	4.609	4.499	4.785	5.336	5.174	5.35	4.979	4.987	4.986
pos_5649	2-carboxy-L-xylonolactone	metab_4854	B(ii)	-	-	HMDB0304063	M+Na	C6H7O7-	0.6347	-	pos	-	-	-	-	Organic oxygen compounds	Organooxygen compounds	214.007	0.0272806	0	35.9	-8.15422	-	Carbohydrates and carbohydrate conjugates	4.538	4.124	4.736	4.304	4.3	4.406	4.484	4.468	4.491
pos_5655	Methylene bisacrylamide	metab_4861	B(ii)	-	-	HMDB0254632;HMDB0255276	M+H-H2O	C7H10N2O2	0.6347	-	pos	-	-	-	-	Organic acids and derivatives	Carboxylic acids and derivatives	137.071	0.0198782	0	56.5	3.25188	-	Carboxylic acid derivatives	4.904	4.994	5.276	4.461	4.648	4.398	4.914	4.927	4.93
pos_5656	L-Homoserine	metab_4862	B(ii)	map01100;map00270;map01230;map00260;map00920	Metabolic pathways;Cysteine and methionine metabolism;Biosynthesis of amino acids;Glycine, serine and threonine metabolism;Sulfur metabolism	HMDB0000719;PW_C000570	M+H	C4H9NO3	0.6347	C00263	pos	Peptides	Amino acids	Metabolism;Metabolism;Metabolism;Metabolism;Metabolism	Global and overview maps;Amino acid metabolism;Global and overview maps;Amino acid metabolism;Energy metabolism	Organic acids and derivatives	Carboxylic acids and derivatives	120.066	0.0209011	0	51.3	5.05417	672-15-1	Amino acids, peptides, and analogues	5.613	5.352	5.669	5.925	5.623	5.824	5.607	5.624	5.612
pos_5690	N8-Acetylspermidine	metab_4896	B(ii)	-	-	HMDB0002189	M+H	C9H21N3O	0.6192	C01029	pos	-	-	-	-	Organic acids and derivatives	Carboximidic acids and derivatives	188.176	0.0264366	0	31.4	2.98074	13431-24-8	Carboximidic acids	4.08	4.614	4.519	3.99	3.944	4.167	5.128	5.147	5.15
pos_57	DL-Allylglycine	metab_4906	B(ii)	-	-	HMDB0251510	M+H, M+2Na-H, M+Na	C5H9NO2	0.6738	-	pos	-	-	-	-	Organic acids and derivatives	Carboxylic acids and derivatives	116.071	0.0115778	0	41.7	5.50847	-	Amino acids, peptides, and analogues	6.288	6.136	6.501	6.314	6.203	6.376	6.276	6.286	6.284
pos_574	9,10-Dihydroxystearic acid	metab_4950	B(ii)	-	-	HMDB0302281;HMDB0303981;LMFA02000142	M+NH4, M+2Na-H	C18H36O4	5.8972	C19622;C08314	pos	-	-	-	-	Lipids and lipid-like molecules	Fatty Acyls	361.234	0.0081193	0	68.7	3.81803	120-87-6	Fatty acids and conjugates	4.887	4.863	4.874	4.947	4.995	4.948	4.885	4.887	4.892
pos_575	Imazamethabenz-methyl	metab_4961	B(ii)	-	-	HMDB0034913	M+H-2H2O, 2M+Na	C16H20N2O3	5.8938	C11083;C11494	pos	-	-	-	-	Benzenoids	Benzene and substituted derivatives	599.287	0.0157045	0	44.2	5.73951	81405-85-8	Benzoic acids and derivatives	4.491	4.493	4.73	4.61	4.542	4.795	4.929	4.934	4.943
pos_5814	Ornithine	metab_5028	B(ii)	map01100;map00220;map02010;map01210;map00470;map00330;map00480;map01230	Metabolic pathways;Arginine biosynthesis;ABC transporters;2-Oxocarboxylic acid metabolism;D-Amino acid metabolism;Arginine and proline metabolism;Glutathione metabolism;Biosynthesis of amino acids	HMDB0003374;PW_C000140;HMDB0000214;MJDBOTE0000357	M+Na	C5H12N2O2	0.58	C00515;C00077;C01602	pos	-;Peptides;-	-;Amino acids;-	Metabolism;Metabolism;Environmental Information Processing;Metabolism;Metabolism;Metabolism;Metabolism;Metabolism	Global and overview maps;Amino acid metabolism;Membrane transport;Global and overview maps;Metabolism of other amino acids;Amino acid metabolism;Metabolism of other amino acids;Global and overview maps	Organic acids and derivatives	Carboxylic acids and derivatives	155.08	0.0262033	0	51.2	3.58452	348-66-3;3184-13-2;70-26-8	Amino acids, peptides, and analogues	5.13	4.866	4.955	5.029	4.933	4.999	4.847	4.866	4.868
pos_583	N-(3-Aminopropyl)-N-methylcarbamic acid tert-butyl ester	metab_5044	B(ii)	-	-	HMDB0244680	M+H, M+Na	C9H20N2O2	0.5878	-	pos	-	-	-	-	Organic acids and derivatives	Carboxylic acids and derivatives	189.16	0.0252077	0	54.1	3.11052	-	Amino acids, peptides, and analogues	4.731	4.985	4.937	4.947	5.11	4.903	4.84	4.846	4.861
pos_5898	N-carbamoylglycine	metab_5118	B(ii)	-	-	HMDB0304424	2M+Na	C3H6N2O3	0.5565	-	pos	-	-	-	-	Organic acids and derivatives	Carboxylic acids and derivatives	259.065	0.0116314	0	49.3	-0.732405	-	Amino acids, peptides, and analogues	4.992	4.988	5.04	5.256	5.069	5.258	5.001	5.008	5.01
pos_5928	L-Proline	metab_5151	B(i)	map01100;map04978;map02010;map00470;map00330;map04974;map01230;map00970;map05230	Metabolic pathways;Mineral absorption;ABC transporters;D-Amino acid metabolism;Arginine and proline metabolism;Protein digestion and absorption;Biosynthesis of amino acids;Aminoacyl-tRNA biosynthesis;Central carbon metabolism in cancer	HMDB0251528;HMDB0000162;PW_C000106;MJDBOTE0000527	M+NH4	C5H9NO2	0.5492	C00148	pos	Peptides	Amino acids	Metabolism;Organismal Systems;Environmental Information Processing;Metabolism;Metabolism;Organismal Systems;Metabolism;Genetic Information Processing;Human Diseases	Global and overview maps;Digestive system;Membrane transport;Metabolism of other amino acids;Amino acid metabolism;Digestive system;Global and overview maps;Translation;Cancer: overview	Organic acids and derivatives	Carboxylic acids and derivatives	133.098	0.0251732	86.5	0	4.23697	147-85-3	Amino acids, peptides, and analogues	5.104	4.878	4.935	5.015	4.918	4.914	4.866	4.884	4.886
pos_5929	Temed	metab_5152	B(ii)	-	-	HMDB0258800	M+H	C6H16N2	0.5492	-	pos	-	-	-	-	Organic nitrogen compounds	Organonitrogen compounds	117.139	0.0214957	0	46.3	5.46506	-	Amines	3.503	3.195	2.677	2.65	3.246	2.7	5.857	5.872	5.875
pos_5950	N-Methylputrescine	metab_5174	B(ii)	map01100	Metabolic pathways	HMDB0003661	M+H	C5H14N2	0.5379	C02723	pos	-	-	Metabolism	Global and overview maps	Organic nitrogen compounds	Organonitrogen compounds	103.124	0.0232449	0	53.9	6.86747	14475-60-6	Amines	4.019	3.687	3.525	3.657	3.873	3.543	4.837	4.853	4.856
pos_5957	Putrescine	metab_5181	B(ii)	map01100;map00480;map02010;map00470;map00330;map04974	Metabolic pathways;Glutathione metabolism;ABC transporters;D-Amino acid metabolism;Arginine and proline metabolism;Protein digestion and absorption	PW_C001092;HMDB0001414;MJDBOTE0000722	M+H	C4H12N2	0.5303	C00134	pos	Peptides	Amines	Metabolism;Metabolism;Environmental Information Processing;Metabolism;Metabolism;Organismal Systems	Global and overview maps;Metabolism of other amino acids;Membrane transport;Metabolism of other amino acids;Amino acid metabolism;Digestive system	Organic nitrogen compounds	Organonitrogen compounds	89.1081	0.0299263	0	66.1	8.80842	110-60-1	Amines	3.432	3.72	3.665	3.356	3.204	3.069	3.394	3.376	3.401
pos_596	Lumirubin	metab_5184	B(ii)	-	-	HMDB0254205	M+H, M+Na	C33H36N4O6	6.0226	-	pos	-	-	-	-	Organoheterocyclic compounds	Tetrapyrroles and derivatives	585.272	0.0319287	0	75.5	1.86982	-	Not Available	5.75	5.698	5.849	6.135	6.342	6.358	6.147	6.152	6.173
pos_597	Implitapide	metab_5194	B(ii)	-	-	HMDB0259646	M+NH4, M+Na	C35H37N3O2	6.028	-	pos	-	-	-	-	Organoheterocyclic compounds	Indoles and derivatives	549.321	0.0362482	0	53.5	-1.81801	-	Pyridoindoles	4.368	5.651	5.176	5.369	5.368	5.86	5.419	5.396	5.426
pos_598	N-Lauroylglycine	metab_5205	B(ii)	-	-	HMDB0013272	M+H-H2O, M+H	C14H27NO3	5.9988	-	pos	-	-	-	-	Organic acids and derivatives	Carboxylic acids and derivatives	258.207	0.0141052	0	44.8	2.28659	-	Amino acids, peptides, and analogues	3.96	4.033	4.093	4.055	4.21	4.134	4.335	4.344	4.347
pos_605	N-Linoleoyl Lysine	metab_5284	B(ii)	-	-	HMDB0241980	M+K, M+ACN+Na	C24H44N2O3	6.0541	-	pos	-	-	-	-	Not Available	Not Available	472.349	0.0194577	0	34.4	-5.51157	-	Not Available	5.332	5.32	5.38	5.471	5.493	5.449	5.339	5.344	5.355
pos_623	Phytosphingosine	metab_5384	B(ii)	map00600;map01100	Sphingolipid metabolism;Metabolic pathways	LMSP01030001;HMDB0004610	M+H, M+Na	C18H39NO3	6.146	C12144	pos	-	-	Metabolism;Metabolism	Lipid metabolism;Global and overview maps	Organic nitrogen compounds	Organonitrogen compounds	318.301	0.0222724	0	30.8	2.54465	554-62-1	Amines	6.988	6.93	6.946	6.886	6.977	6.962	7.421	7.44	7.428
pos_63	Coumarinic acid	metab_5391	B(ii)	-	-	HMDB0304296;HMDB0041592	M+H, M+NH4, M+H-H2O	C9H8O3	0.8068	C05838	pos	-	-	-	-	Phenylpropanoids and polyketides	Cinnamic acids and derivatives	182.082	0.00535135	0	37.3	3.56155	495-79-4	Hydroxycinnamic acids and derivatives	6.591	6.433	6.77	6.892	6.726	6.924	6.735	6.739	6.739
pos_653	Norcholic acid	metab_5416	B(ii)	-	-	HMDB0255727;LMST04060019	M+H-2H2O, M+NH4	C23H38O5	6.3174	-	pos	-	-	-	-	Lipids and lipid-like molecules	Steroids and steroid derivatives	412.307	0.0573499	0	47.7	2.52303	-	Bile acids, alcohols and derivatives	3.728	3.764	3.794	4.494	3.878	4.131	4.122	4.083	4.13
pos_665	PC(18:1(12Z)-2OH(9,10)/P-16:0)	metab_5429	B(ii)	-	-	HMDB0289480	M+H-H2O, M+CH3OH+H	C42H82NO9P	6.4113	-	pos	-	-	-	-	Not Available	Not Available	758.571	0.00641624	0	54.4	2.09577	-	Not Available	8.506	8.485	8.515	8.582	7.559	8.596	8.564	8.559	8.562
pos_668	Geranyl acetoacetate	metab_5432	B(ii)	-	-	HMDB0038256;LMFA07010896	M+H, M+ACN+H	C14H22O3	6.4348	-	pos	-	-	-	-	Lipids and lipid-like molecules	Fatty Acyls	239.162	0.0175954	0	35.2	-9.05831	10032-00-5	Fatty alcohol esters	4.898	4.951	4.934	5.117	5.178	5.118	4.983	4.999	4.991
pos_669	PC(18:3(9Z,12Z,15Z)/18:0)	metab_5433	B(ii)	map01100;map00564;map00590;map00591;map00592;map05231;map04723	Metabolic pathways;Glycerophospholipid metabolism;Arachidonic acid metabolism;Linoleic acid metabolism;alpha-Linolenic acid metabolism;Choline metabolism in cancer;Retrograde endocannabinoid signaling	LMGP01011682;HMDB0008201;PW_C004249	M+H-H2O, M+H	C44H82NO8P	6.4348	C00157	pos	Lipids	Phospholipids	Metabolism;Metabolism;Metabolism;Metabolism;Metabolism;Human Diseases;Organismal Systems	Global and overview maps;Lipid metabolism;Lipid metabolism;Lipid metabolism;Lipid metabolism;Cancer: overview;Nervous system	Lipids and lipid-like molecules	Glycerophospholipids	784.586	0.0419923	0	65.7	1.49953	-	Glycerophosphocholines	7.865	7.78	7.881	7.794	6.806	7.814	7.846	7.849	7.816
pos_677	5,7-Megastigmadien-9-ol glucoside	metab_5442	B(ii)	-	-	HMDB0041044	M+H-H2O, M+H	C19H32O6	6.4799	-	pos	-	-	-	-	Lipids and lipid-like molecules	Fatty Acyls	357.225	0.0472095	0	34.5	-5.26611	146610-77-7	Fatty acyl glycosides	5.304	5.381	5.412	5.479	5.535	5.486	5.332	5.367	5.37
pos_684	Dexanabinol	metab_5450	B(ii)	-	-	HMDB0251084	M+H-H2O, M+H	C25H38O3	6.5335	-	pos	-	-	-	-	Organoheterocyclic compounds	Benzopyrans	369.28	0.0150488	0	34.7	2.24999	-	1-benzopyrans	0.035	0.03794	0.0405	0.04514	4.141	0.101	4.394	4.397	4.407
pos_685	LysoPC(18:3(6Z,9Z,12Z)/0:0)	metab_5451	B(ii)	map00564;map05231	Glycerophospholipid metabolism;Choline metabolism in cancer	HMDB0010387	M+H, M+Na	C26H48NO7P	6.5335	C04230	pos	Lipids	Phospholipids	Metabolism;Human Diseases	Lipid metabolism;Cancer: overview	Lipids and lipid-like molecules	Glycerophospholipids	518.325	0.0110611	0	81.9	2.04073	-	Glycerophosphocholines	7.002	6.618	6.792	6.556	6.68	6.591	6.697	6.695	6.704
pos_686	PE-NMe2(18:3(9Z,12Z,15Z)/16:1(9Z))	metab_5452	B(ii)	map01100;map00564	Metabolic pathways;Glycerophospholipid metabolism	HMDB0114127;PW_C060144	M+H-H2O, M+H	C41H74NO8P	6.5482	C04308	pos	-	-	Metabolism;Metabolism	Global and overview maps;Lipid metabolism	Lipids and lipid-like molecules	Glycerophospholipids	722.506	0.0185646	0	50.5	-7.80525	-	Glycerophosphoethanolamines	5.826	5.825	5.858	5.931	5.812	5.938	5.836	5.827	5.843
pos_688	LysoPC(14:0/0:0)	metab_5454	B(ii)	map00564;map05231	Glycerophospholipid metabolism;Choline metabolism in cancer	PW_C006388;HMDB0010379	M+H, M+Na	C22H46NO7P	6.5683	C04230	pos	Lipids	Phospholipids	Metabolism;Human Diseases	Lipid metabolism;Cancer: overview	Lipids and lipid-like molecules	Glycerophospholipids	468.309	0.010714	0	81.5	2.21151	20559-16-4	Glycerophosphocholines	6.454	6.208	6.423	6.651	6.863	6.628	6.522	6.521	6.529
pos_690	LysoPE(0:0/22:6(4Z,7Z,10Z,13Z,16Z,19Z))	metab_5457	B(ii)	-	-	HMDB0011496	M+H, M+Na	C27H44NO7P	6.5605	-	pos	-	-	-	-	Lipids and lipid-like molecules	Glycerophospholipids	526.294	0.00353574	0	72.6	2.37285	-	Glycerophosphoethanolamines	6.938	6.527	6.609	6.128	6.207	6.006	6.631	6.628	6.631
pos_694	Penitrem D	metab_5461	B(ii)	-	-	HMDB0256240;HMDB0242736	M+H, M+Na	C37H45NO4	6.5526	C20596	pos	-	-	-	-	Organoheterocyclic compounds	Naphthopyrans	568.341	0.0111431	0	34.4	-1.85747	78213-64-6	Not Available	7.492	7.115	7.288	6.997	7.196	6.995	7.249	7.247	7.256
pos_695	PC(18:2/0:0)	metab_5462	B(i)	-	-	LMGP01050034;LMGP01050035	M+H, 2M+H	C26H50NO7P	6.6373	-	pos	-	-	-	-	-	-	520.341	0.0156516	85.3	0	2.61361	-	-	8.411	8.169	8.293	8.226	8.337	8.276	8.308	8.302	8.316
pos_698	PE(20:0/14:0)	metab_5464	B(ii)	map01100;map00564;map00563;map04136;map05167;map04723;map04140	Metabolic pathways;Glycerophospholipid metabolism;Glycosylphosphatidylinositol (GPI)-anchor biosynthesis;Autophagy - other;Kaposi sarcoma-associated herpesvirus infection;Retrograde endocannabinoid signaling;Autophagy - animal	PW_C005265;HMDB0009217;LMGP02011180	M+H-H2O, M+2Na-H	C39H78NO8P	6.6704	C00350	pos	Lipids	Phospholipids	Metabolism;Metabolism;Metabolism;Cellular Processes;Human Diseases;Organismal Systems;Cellular Processes	Global and overview maps;Lipid metabolism;Glycan biosynthesis and metabolism;Transport and catabolism;Infectious disease: viral;Nervous system;Transport and catabolism	Lipids and lipid-like molecules	Glycerophospholipids	764.524	0.0415863	0	65.9	8.10444	-	Glycerophosphoethanolamines	5.748	5.337	5.6	5.015	5.671	5.538	4.994	4.962	4.994
pos_706	LysoPC(20:5(5Z,8Z,11Z,14Z,17Z)/0:0)	metab_5474	B(ii)	map00564;map05231	Glycerophospholipid metabolism;Choline metabolism in cancer	HMDB0010397	M+H, M+Na	C28H48NO7P	6.4956	C04230	pos	Lipids	Phospholipids	Metabolism;Human Diseases	Lipid metabolism;Cancer: overview	Lipids and lipid-like molecules	Glycerophospholipids	542.325	0.0169337	0	72.8	1.79535	-	Glycerophosphocholines	6.688	6.116	6.549	5.634	5.7	5.511	6.308	6.313	6.323
pos_709	N-Docosahexaenoyl Glutamine	metab_5477	B(ii)	-	-	HMDB0242012;LMFA08020129	M+Na, M+CH3OH+H	C27H40N2O4	6.4956	-	pos	-	-	-	-	Organic acids and derivatives	Carboxylic acids and derivatives	479.291	0.0107404	0	31.8	7.37331	-	Amino acids, peptides, and analogues	4.685	4.767	4.855	5.596	5.634	5.649	5.162	5.171	5.17
pos_719	3-Oxo-alpha-ionol	metab_5487	B(ii)	-	-	HMDB0303805	M+H, M+NH4	C13H20O2	6.8704	-	pos	-	-	-	-	Lipids and lipid-like molecules	Prenol lipids	226.181	0.0180147	0	44.2	2.6689	-	Sesquiterpenoids	4.161	3.601	4.074	4.441	4.474	4.163	4.992	4.984	5
pos_729	PC(18:0/20:4(8Z,11Z,14Z,17Z))	metab_5498	B(ii)	map01100;map00564;map00590;map00591;map00592;map05231;map04723	Metabolic pathways;Glycerophospholipid metabolism;Arachidonic acid metabolism;Linoleic acid metabolism;alpha-Linolenic acid metabolism;Choline metabolism in cancer;Retrograde endocannabinoid signaling	HMDB0008049;LMGP01012144;PW_C004098	M+H, M+Na	C46H84NO8P	6.9241	C00157	pos	Lipids	Phospholipids	Metabolism;Metabolism;Metabolism;Metabolism;Metabolism;Human Diseases;Organismal Systems	Global and overview maps;Lipid metabolism;Lipid metabolism;Lipid metabolism;Lipid metabolism;Cancer: overview;Nervous system	Lipids and lipid-like molecules	Glycerophospholipids	810.602	0.0541667	0	57.4	1.89647	-	Glycerophosphocholines	7.756	7.91	7.93	7.931	7.087	7.899	7.969	7.965	7.926
pos_730	LysoPE(0:0/18:0)	metab_5500	B(ii)	-	-	HMDB0011129	M+H, M+Na	C23H48NO7P	6.9405	-	pos	-	-	-	-	Lipids and lipid-like molecules	Glycerophospholipids	482.325	0.0153717	0	65.1	1.74881	899443-67-5	Glycerophosphoethanolamines	6.063	5.986	5.923	6.088	6.061	5.998	6.104	6.092	6.102
pos_734	Falcarindiol	metab_5504	B(i)	-	-	HMDB0033941;LMFA05000658;HMDB0244257	M+H-2H2O, M+H	C17H24O2	6.3956	C08449	pos	-	-	-	-	Lipids and lipid-like molecules	Fatty Acyls	261.186	0.0158597	32.2	0	2.86471	55297-87-5	Fatty alcohols	3.153	3.374	3.582	4.46	4.162	4.225	4.614	4.601	4.603
pos_735	Alpha-Amylcinnamyl acetate	metab_5505	B(ii)	-	-	HMDB0036207	M+H-2H2O, M+H	C16H22O2	6.3956	-	pos	-	-	-	-	Benzenoids	Benzene and substituted derivatives	247.17	0.0112962	0	34	2.91617	7493-78-9	Not Available	3.401	3.752	3.485	4.5	4.39	4.49	4.749	4.753	4.744
pos_736	1-Octene	metab_5506	B(ii)	-	-	HMDB0032449	M+NH4, M+ACN+H	C8H16	7.002	-	pos	-	-	-	-	Hydrocarbons	Unsaturated hydrocarbons	130.16	0.00366831	0	30.3	4.68341	111-66-0	Unsaturated aliphatic hydrocarbons	5.824	5.857	5.943	6.132	6.183	6.139	6.053	6.05	6.053
pos_740	(10R,13S,17S)-17-Hydroxy-13-methyl-10-[(4-methylphenyl)methyl]-17-prop-1-ynyl-2,6,7,8,12,14,15,16-octahydro-1H-cyclopenta[a]phenanthren-3-one	metab_5511	B(ii)	-	-	HMDB0250057	M+H, M+CH3OH+H	C29H34O2	6.3721	-	pos	-	-	-	-	Lipids and lipid-like molecules	Steroids and steroid derivatives	447.293	0.0102485	0	31.6	9.94019	-	Oxosteroids	6.316	6.334	6.364	6.394	6.471	6.421	6.343	6.348	6.352
pos_758	LysoPG(18:2(9Z,12Z)/0:0)	metab_5527	B(ii)	-	-	HMDB0240600	M+NH4, M+ACN+H	C24H45O9P	6.2549	-	pos	-	-	-	-	Lipids and lipid-like molecules	Glycerophospholipids	550.315	0.0377145	0	70.5	1.75425	2093174-30-0	Glycerophosphoglycerols	4.832	3.687	4.79	5.386	5.012	5.42	5.154	5.158	5.128
pos_759	11-(3-Methyl-5-pentylfuran-2-yl)undecanoylcarnitine	metab_5528	B(ii)	-	-	HMDB0241908	M+H-H2O, M+K	C28H49NO5	6.2549	-	pos	-	-	-	-	Lipids and lipid-like molecules	Fatty Acyls	518.324	0.172913	0	56	-1.52051	-	Fatty acid esters	5.17	4.99	4.624	5.396	5.417	5.251	4.335	4.428	4.282
pos_767	PC(16:0/18:2(9Z,12Z))	metab_5537	B(ii)	map01100;map00564;map00590;map00591;map00592;map05231;map04723	Metabolic pathways;Glycerophospholipid metabolism;Arachidonic acid metabolism;Linoleic acid metabolism;alpha-Linolenic acid metabolism;Choline metabolism in cancer;Retrograde endocannabinoid signaling	LMGP01010594;HMDB0007973;PW_C004022	M+H, M+K	C42H80NO8P	7.6772	C00157	pos	Lipids	Phospholipids	Metabolism;Metabolism;Metabolism;Metabolism;Metabolism;Human Diseases;Organismal Systems	Global and overview maps;Lipid metabolism;Lipid metabolism;Lipid metabolism;Lipid metabolism;Cancer: overview;Nervous system	Lipids and lipid-like molecules	Glycerophospholipids	758.571	0.0187114	0	61.1	2.19247	17708-90-6;6931-84-6	Glycerophosphocholines	8.32	8.381	8.322	8.199	8.414	8.203	7.141	7.146	7.13
pos_770	1-Nonadecanoyl-glycero-3-phosphoethanolamine	metab_5541	B(ii)	-	-	HMDB0243971;LMGP02050028	M+Na, M+K	C24H50NO7P	7.6772	-	pos	-	-	-	-	Lipids and lipid-like molecules	Glycerophospholipids	518.323	0.0197913	0	53.1	1.68816	-	Glycerophosphoethanolamines	5.684	5.371	5.52	5.645	5.611	5.556	5.918	5.923	5.906
pos_772	(3E,5Z)-3,5-Octadien-1-ol	metab_5543	B(ii)	-	-	HMDB0040149	M+H-H2O, 2M+NH4	C8H14O	6.2392	-	pos	-	-	-	-	Lipids and lipid-like molecules	Fatty Acyls	270.243	0.00509796	0	43.7	2.32678	70664-95-8	Fatty alcohols	4.599	4.514	4.559	4.659	4.877	4.643	4.699	4.704	4.701
pos_793	PC(16:0/20:4(8Z,11Z,14Z,17Z))	metab_5566	B(ii)	map01100;map00564;map00590;map00591;map00592;map05231;map04723	Metabolic pathways;Glycerophospholipid metabolism;Arachidonic acid metabolism;Linoleic acid metabolism;alpha-Linolenic acid metabolism;Choline metabolism in cancer;Retrograde endocannabinoid signaling	LMGP01012136;PW_C004032;HMDB0007983	M+H, M+Na	C44H80NO8P	7.7832	C00157	pos	Lipids	Phospholipids	Metabolism;Metabolism;Metabolism;Metabolism;Metabolism;Human Diseases;Organismal Systems	Global and overview maps;Lipid metabolism;Lipid metabolism;Lipid metabolism;Lipid metabolism;Cancer: overview;Nervous system	Lipids and lipid-like molecules	Glycerophospholipids	782.571	0.0596339	0	64	1.9016	-	Glycerophosphocholines	7.735	7.878	7.699	7.422	7.675	7.487	6.738	6.741	6.694
pos_8	3-Guanidinopropanoate	metab_5573	B(i)	-	-	HMDB0013222	M+H, M+Na, M+K, M+2Na-H, 2M+H	C4H9N3O2	0.666	C03065	pos	-	-	-	-	Organic nitrogen compounds	Organonitrogen compounds	132.077	0.0104764	42.4	0	4.25247	353-09-3	Guanidines	6.45	6.508	6.496	6.861	6.841	6.798	6.614	6.622	6.621
pos_800	1-(11Z-docosenoyl)-glycero-3-phosphate	metab_5575	B(ii)	-	-	HMDB0062304;LMGP10050029	M+H-H2O, M+NH4	C25H49O7P	7.7832	-	pos	-	-	-	-	Lipids and lipid-like molecules	Glycerophospholipids	510.357	0.00679229	0	32.6	2.78034	-	Glycerophosphates	5.353	5.221	5.399	5.604	5.495	5.494	5.442	5.447	5.441
pos_819	6-Hydroxyhexadecanedioylcarnitine	metab_5595	B(ii)	-	-	HMDB0241508	M+H-2H2O, M+H	C23H43NO7	6.146	-	pos	-	-	-	-	Lipids and lipid-like molecules	Fatty Acyls	446.312	0.0534278	0	37.9	2.14003	-	Fatty acid esters	4.974	4.775	5.019	5.21	5.194	4.998	4.992	4.951	4.954
pos_86	Tributyl citrate	metab_5640	B(i)	-	-	-	M+H, M+Na, M+NH4	C18H32O7	6.503	-	pos	-	-	-	-	-	-	361.223	0.0205886	40.8	0	1.79748	-	-	5.235	5.29	5.305	5.384	5.416	5.399	5.314	5.328	5.331
pos_957	Gluconolactone	metab_5746	B(ii)	map01100;map00030;map01200	Metabolic pathways;Pentose phosphate pathway;Carbon metabolism	PW_C000097;HMDB0000150;MJDBOTE0000432	M+H-2H2O	C6H10O6	0.4738	C00198	pos	-	-	Metabolism;Metabolism;Metabolism	Global and overview maps;Carbohydrate metabolism;Global and overview maps	Organic oxygen compounds	Organooxygen compounds	143.034	0.0296642	0	94.4	2.48104	90-80-2	Carbohydrates and carbohydrate conjugates	5.051	5.086	5.085	5.208	5.163	5.178	5.026	5.047	5.05
pos_96	2-Ethylsuberic acid	metab_5749	B(ii)	-	-	HMDB0059708	M+H-H2O, M+H, M+H-2H2O	C10H18O4	7.4463	-	pos	-	-	-	-	Lipids and lipid-like molecules	Fatty Acyls	203.128	0.00853971	0	45	2.32384	3971-33-3	Fatty acids and conjugates	5.011	4.965	5.087	5.274	5.241	5.191	5.295	5.293	5.288
pos_98	2-Hydroxy-2,6,6-trimethylcyclohexanone	metab_5771	B(ii)	-	-	HMDB0037023	M+H-H2O, M+H, M+H-2H2O	C9H16O2	7.4463	-	pos	-	-	-	-	Organic oxygen compounds	Organooxygen compounds	139.112	0.0101519	0	30.8	2.87903	7500-42-7	Carbonyl compounds	5.326	5.281	5.391	5.628	5.588	5.564	5.621	5.612	5.615
pos_997	Dimethylethanolamine	metab_5788	B(ii)	map01100;map00564	Metabolic pathways;Glycerophospholipid metabolism	HMDB0032231	M+H-H2O	C4H11NO	0.5428	C04308	pos	-	-	Metabolism;Metabolism	Global and overview maps;Lipid metabolism	Organic nitrogen compounds	Organonitrogen compounds	72.0816	0.0277011	0	65	9.78373	108-01-0	Amines	4.064	4.266	4.248	4.177	4.179	4.166	5.114	5.133	5.136
neg_10	Hyodeoxycholic acid	metab_5792	B(ii)	-	-	HMDB0000811;HMDB0000733;LMST04010024	M-H, 2M-H, M+FA-H, M+Cl	C24H40O4	6.411	C15515	neg	Steroids	24-Carbon atoms	-	-	Lipids and lipid-like molecules	Steroids and steroid derivatives	391.286	0.0155775	0	37.3	2.09588	83-49-8;668-49-5	Bile acids, alcohols and derivatives	5.333	5.134	5.484	6.234	6.492	6.377	6.16	6.157	6.17
neg_1093	L-Histidine	metab_5896	B(i)	map01100;map02010;map00340;map00470;map01230;map04974;map00970;map05230;map00410	Metabolic pathways;ABC transporters;Histidine metabolism;D-Amino acid metabolism;Biosynthesis of amino acids;Protein digestion and absorption;Aminoacyl-tRNA biosynthesis;Central carbon metabolism in cancer;beta-Alanine metabolism	HMDB0000177;PW_C000116;MJDBOTE0000427	M-H	C6H9N3O2	0.6003	C00135	neg	Peptides	Amino acids	Metabolism;Environmental Information Processing;Metabolism;Metabolism;Metabolism;Organismal Systems;Genetic Information Processing;Human Diseases;Metabolism	Global and overview maps;Membrane transport;Amino acid metabolism;Metabolism of other amino acids;Global and overview maps;Digestive system;Translation;Cancer: overview;Metabolism of other amino acids	Organic acids and derivatives	Carboxylic acids and derivatives	154.062	0.0105095	46.9	0	-4.44224	71-00-1	Amino acids, peptides, and analogues	4.912	4.816	5.014	5.209	5.152	5.332	5.068	5.058	5.063
neg_11	Inosine	metab_5903	B(i)	map01100;map02010;map01232;map00230	Metabolic pathways;ABC transporters;Nucleotide metabolism;Purine metabolism	PW_C000127;HMDB0247301;HMDB0000195;MJDBOTE0000386	M-H, 2M-H, M+Cl, M+FA-H	C10H12N4O5	2.0718	C00294	neg	-	-	Metabolism;Environmental Information Processing;Metabolism;Metabolism	Global and overview maps;Membrane transport;Global and overview maps;Nucleotide metabolism	Nucleosides, nucleotides, and analogues	Purine nucleosides	267.074	0.0524067	89.3	0	1.76562	58-63-9	Not Available	5.457	5.529	5.6	5.411	5.703	5.251	5.908	5.905	5.866
neg_1106	L-Serine	metab_5911	B(i)	map01100;map00564;map04978;map01200;map00920;map01240;map00600;map00270;map02010;map01230;map00970;map04974;map00470;map00260;map04071;map00630;map05230	Metabolic pathways;Glycerophospholipid metabolism;Mineral absorption;Carbon metabolism;Sulfur metabolism;Biosynthesis of cofactors;Sphingolipid metabolism;Cysteine and methionine metabolism;ABC transporters;Biosynthesis of amino acids;Aminoacyl-tRNA biosynthesis;Protein digestion and absorption;D-Amino acid metabolism;Glycine, serine and threonine metabolism;Sphingolipid signaling pathway;Glyoxyl…	PW_C000120;HMDB0000187;MJDBOTE0001776	M-H	C3H7NO3	0.6162	C00065	neg	Peptides	Amino acids	Metabolism;Metabolism;Organismal Systems;Metabolism;Metabolism;Metabolism;Metabolism;Metabolism;Environmental Information Processing;Metabolism;Genetic Information Processing;Organismal Systems;Metabolism;Metabolism;Environmental Information Processing;Metabolism;Human Diseases	Global and overview maps;Lipid metabolism;Digestive system;Global and overview maps;Energy metabolism;Global and overview maps;Lipid metabolism;Amino acid metabolism;Membrane transport;Global and overview maps;Translation;Digestive system;Metabolism of other amino acids;Amino acid metabolism;Signal transduction;Carbohydrate metabolism;Cancer: overview	Organic acids and derivatives	Carboxylic acids and derivatives	104.034	0.00842025	87.5	0	-9.18478	56-45-1	Amino acids, peptides, and analogues	4.262	4.054	4.418	5.072	4.86	5.083	4.675	4.672	4.679
neg_1107	Glutaric acid	metab_5912	B(ii)	map01100;map00310;map00071	Metabolic pathways;Lysine degradation;Fatty acid degradation	HMDB0000661	M-H2O-H	C5H8O4	0.6162	C00489	neg	Organic acids	Carboxylic acids	Metabolism;Metabolism;Metabolism	Global and overview maps;Amino acid metabolism;Lipid metabolism	Organic acids and derivatives	Carboxylic acids and derivatives	113.023	0.0195088	0	30.6	-7.14658	110-94-1	Dicarboxylic acids and derivatives	4.41	4.33	4.522	4.38	4.469	4.395	4.471	4.487	4.473
neg_1163	Glyceric Acid	metab_5970	B(i)	map01100;map00630;map00561;map01200;map00260;map00030	Metabolic pathways;Glyoxylate and dicarboxylate metabolism;Glycerolipid metabolism;Carbon metabolism;Glycine, serine and threonine metabolism;Pentose phosphate pathway	HMDB0000139;PW_C000090	M-H	C3H6O4	0.6797	C00258	neg	-	-	Metabolism;Metabolism;Metabolism;Metabolism;Metabolism;Metabolism	Global and overview maps;Carbohydrate metabolism;Lipid metabolism;Global and overview maps;Amino acid metabolism;Carbohydrate metabolism	Organic oxygen compounds	Organooxygen compounds	105.018	0.0135645	57.5	0	-8.96813	473-81-4	Carbohydrates and carbohydrate conjugates	4.698	4.696	4.792	4.85	4.799	5.181	4.779	4.79	4.781
neg_1171	Citric Acid	metab_5978	B(i)	map01100;map00630;map01240;map01210;map01200;map01230;map00250;map04922;map00020;map05230;map04742	Metabolic pathways;Glyoxylate and dicarboxylate metabolism;Biosynthesis of cofactors;2-Oxocarboxylic acid metabolism;Carbon metabolism;Biosynthesis of amino acids;Alanine, aspartate and glutamate metabolism;Glucagon signaling pathway;Citrate cycle (TCA cycle);Central carbon metabolism in cancer;Taste transduction	HMDB0000094;PW_C000063;MJDBNL00000139	M-H	C6H8O7	0.7036	C00158	neg	Organic acids	Carboxylic acids	Metabolism;Metabolism;Metabolism;Metabolism;Metabolism;Metabolism;Metabolism;Organismal Systems;Metabolism;Human Diseases;Organismal Systems	Global and overview maps;Carbohydrate metabolism;Global and overview maps;Global and overview maps;Global and overview maps;Global and overview maps;Amino acid metabolism;Endocrine system;Carbohydrate metabolism;Cancer: overview;Sensory system	Organic acids and derivatives	Carboxylic acids and derivatives	191.019	0.0192904	72.2	0	-1.69964	77-92-9	Tricarboxylic acids and derivatives	6.736	7.017	6.932	6.587	6.698	6.599	6.85	6.847	6.834
neg_1183	L-2-Hydroxyglutaric acid	metab_5988	B(ii)	map01100;map00310	Metabolic pathways;Lysine degradation	PW_C000546;HMDB0000694	M-H	C5H8O5	0.7196	C03196	neg	-	-	Metabolism;Metabolism	Global and overview maps;Amino acid metabolism	Organic acids and derivatives	Hydroxy acids and derivatives	147.029	0.0312494	0	58.3	-4.79063	13095-48-2	Short-chain hydroxy acids and derivatives	5.22	5.24	5.347	5.121	5.212	5.08	5.21	5.232	5.208
neg_1211	Pyruvaldehyde	metab_6012	B(ii)	map01100;map05415;map00640;map00260;map00620	Metabolic pathways;Diabetic cardiomyopathy;Propanoate metabolism;Glycine, serine and threonine metabolism;Pyruvate metabolism	PW_C000905;HMDB0001167	2M+FA-H	C3H4O2	0.7515	C00546	neg	-	-	Metabolism;Human Diseases;Metabolism;Metabolism;Metabolism	Global and overview maps;Cardiovascular disease;Carbohydrate metabolism;Amino acid metabolism;Carbohydrate metabolism	Organic oxygen compounds	Organooxygen compounds	189.04	0.0506512	0	30.3	-2.94913	78-98-8	Carbonyl compounds	4.64	4.848	4.743	3.881	4.709	4.116	4.671	4.668	4.631
neg_1251	N-Acetyl-L-Glutamic Acid	metab_6054	B(i)	map01100;map01210;map00220;map00470;map01230	Metabolic pathways;2-Oxocarboxylic acid metabolism;Arginine biosynthesis;D-Amino acid metabolism;Biosynthesis of amino acids	HMDB0001138;MJDBOTE0000638	M-H	C7H11NO5	0.7993	C00624	neg	-	-	Metabolism;Metabolism;Metabolism;Metabolism;Metabolism	Global and overview maps;Global and overview maps;Amino acid metabolism;Metabolism of other amino acids;Global and overview maps	Organic acids and derivatives	Carboxylic acids and derivatives	188.056	0.026614	53.5	0	-2.07017	1188-37-0	Amino acids, peptides, and analogues	5.157	4.991	5.677	5.306	5.418	5.417	5.277	5.291	5.268
neg_1268	Deoxyribose	metab_6067	B(i)	map01100;map00030	Metabolic pathways;Pentose phosphate pathway	HMDB0003224;HMDB0245099	M-H	C5H10O4	0.8589	C01801	neg	Carbohydrates	Monosaccharides	Metabolism;Metabolism	Global and overview maps;Carbohydrate metabolism	Organic oxygen compounds	Organooxygen compounds	133.05	0.0459144	70.4	0	-5.82406	533-67-5	Carbohydrates and carbohydrate conjugates	3.363	3.456	3.825	2.729	3.106	3.795	3.943	3.941	3.907
neg_1282	Fumaric acid	metab_6080	B(i)	map01100;map00220;map05211;map05200;map01200;map00620;map00760;map00250;map04922;map00360;map00350;map00020;map00650;map05230;map00190	Metabolic pathways;Arginine biosynthesis;Renal cell carcinoma;Pathways in cancer;Carbon metabolism;Pyruvate metabolism;Nicotinate and nicotinamide metabolism;Alanine, aspartate and glutamate metabolism;Glucagon signaling pathway;Phenylalanine metabolism;Tyrosine metabolism;Citrate cycle (TCA cycle);Butanoate metabolism;Central carbon metabolism in cancer;Oxidative phosphorylation	HMDB0000134;PW_C000088	M-H	C4H4O4	0.9016	C00122	neg	-	-	Metabolism;Metabolism;Human Diseases;Human Diseases;Metabolism;Metabolism;Metabolism;Metabolism;Organismal Systems;Metabolism;Metabolism;Metabolism;Metabolism;Human Diseases;Metabolism	Global and overview maps;Amino acid metabolism;Cancer: specific types;Cancer: overview;Global and overview maps;Carbohydrate metabolism;Metabolism of cofactors and vitamins;Amino acid metabolism;Endocrine system;Amino acid metabolism;Amino acid metabolism;Carbohydrate metabolism;Carbohydrate metabolism;Cancer: overview;Energy metabolism	Organic acids and derivatives	Carboxylic acids and derivatives	115.003	0.0392154	38.1	0	-7.74641	110-17-8	Dicarboxylic acids and derivatives	5.023	4.855	5.282	5.034	5.091	5.005	5.208	5.238	5.208
neg_13	3h-Indole-3-propanoic acid,a-amino-	metab_6095	B(ii)	-	-	HMDB0246269	M-H, 2M-H, M+FA-H, M+Cl	C11H12N2O2	3.7646	-	neg	-	-	-	-	Organoheterocyclic compounds	Indoles and derivatives	203.082	0.0249272	0	35.4	-1.10692	-	Indolyl carboxylic acids and derivatives	6.988	6.806	7.133	6.981	7.159	7.063	6.976	6.966	6.955
neg_1335	Deoxyguanylic Acid	metab_6118	B(i)	map01100;map01232;map00230	Metabolic pathways;Nucleotide metabolism;Purine metabolism	HMDB0001044	M-H	C10H14N5O7P	1.1161	C00362	neg	Nucleic acids	Nucleotides	Metabolism;Metabolism;Metabolism	Global and overview maps;Global and overview maps;Nucleotide metabolism	Nucleosides, nucleotides, and analogues	Purine nucleotides	346.056	0.0351964	37.5	0	1.74093	902-04-5	Purine deoxyribonucleotides	5.852	6.762	6.406	6.733	6.649	6.697	6.414	6.41	6.386
neg_1357	Citramalic Acid	metab_6137	B(i)	-	-	HMDB0000426	M-H	C5H8O5	1.2109	C00815	neg	-	-	-	-	Lipids and lipid-like molecules	Fatty Acyls	147.029	0.0575476	79.1	0	-4.9193	597-44-4;2306-22-1	Fatty acids and conjugates	4.681	4.78	4.892	4.491	4.656	4.491	4.683	4.722	4.676
neg_1367	O-(pentafluorobenzyloxycarbonyl)-2,3,4,5-tetrafluorobenzoyl chloride	metab_6146	B(ii)	-	-	HMDB0255832	M-H	C15H4ClF9O3	1.2719	-	neg	-	-	-	-	Benzenoids	Benzene and substituted derivatives	436.967	0.0424688	0	42.4	7.60099	-	Benzyloxycarbonyls	2.929	4.428	4.075	3.027	3.397	3.054	4.253	4.24	4.217
neg_1397	Maleic Acid	metab_6178	B(i)	map01100;map00650;map00350;map00760	Metabolic pathways;Butanoate metabolism;Tyrosine metabolism;Nicotinate and nicotinamide metabolism	HMDB0303644;HMDB0000176;MJDBOTE0000465	M-H	C4H4O4	1.5748	C01384	neg	-	-	Metabolism;Metabolism;Metabolism;Metabolism	Global and overview maps;Carbohydrate metabolism;Amino acid metabolism;Metabolism of cofactors and vitamins	Organic acids and derivatives	Carboxylic acids and derivatives	115.003	0.0144543	58.4	0	-7.83888	110-16-7	Dicarboxylic acids and derivatives	5.107	4.974	5.349	5.125	5.18	5.139	5.289	5.285	5.276
neg_1425	Thiodi-glycolic acid	metab_6208	B(ii)	-	-	HMDB0247305	M+Na-2H	C4H6O6S	1.8408	-	neg	-	-	-	-	Organic acids and derivatives	Carboxylic acids and derivatives	202.965	0.0545139	0	56	7.86711	-	Dicarboxylic acids and derivatives	5.87	5.984	5.781	5.929	5.622	6.058	6.127	6.121	6.164
neg_1435	Kievitone hydrate	metab_6219	B(ii)	-	-	HMDB0038111	M+K-2H	C20H22O7	1.9088	C02549	neg	-	-	-	-	Phenylpropanoids and polyketides	Isoflavonoids	411.087	0.00736814	0	67.6	4.29193	62682-11-5	Isoflavans	5.327	4.771	5.558	5.697	5.245	5.848	5.509	5.506	5.502
neg_1436	Beta-Tyrosine	metab_6220	B(ii)	map00350	Tyrosine metabolism	HMDB0003831	M-H	C9H11NO3	1.9235	C04368	neg	-	-	Metabolism	Amino acid metabolism	Organic acids and derivatives	Carboxylic acids and derivatives	180.066	0.023873	0	41.5	-2.48019	-	Amino acids, peptides, and analogues	5.616	5.368	5.778	5.792	5.683	5.785	5.657	5.664	5.644
neg_1456	5-Deoxykievitone	metab_6239	B(ii)	-	-	HMDB0034214	M+Na-2H	C20H20O5	2.0543	C10418	neg	-	-	-	-	Phenylpropanoids and polyketides	Isoflavonoids	361.107	0.053062	0	38.1	5.11841	74161-24-3	Isoflavans	4.593	3.849	4.632	4.766	4.387	4.975	4.61	4.565	4.597
neg_1465	2-Hydroxybutyric Acid	metab_6248	B(i)	map00640	Propanoate metabolism	HMDB0000008;PW_C000004	M-H	C4H8O3	2.0718	C05984	neg	-	-	Metabolism	Carbohydrate metabolism	Organic acids and derivatives	Hydroxy acids and derivatives	103.039	0.00745932	41.9	0	-9.42963	600-15-7;3347-90-8	Alpha hydroxy acids and derivatives	6.358	6.339	6.382	5.929	6	6.015	6.243	6.242	6.237
neg_1467	Shikimic acid	metab_6250	B(ii)	map01100;map00400;map01230;map01240	Metabolic pathways;Phenylalanine, tyrosine and tryptophan biosynthesis;Biosynthesis of amino acids;Biosynthesis of cofactors	HMDB0003070	M-H2O-H	C7H10O5	2.0718	C00493	neg	-	-	Metabolism;Metabolism;Metabolism;Metabolism	Global and overview maps;Amino acid metabolism;Global and overview maps;Global and overview maps	Organic oxygen compounds	Organooxygen compounds	155.034	0.109239	0	67.6	-4.07443	138-59-0	Alcohols and polyols	4.502	3.87	4.615	3.733	3.79	3.795	3.958	3.955	3.871
neg_1468	3-Hydroxy-3-methylglutarate	metab_6251	B(i)	-	-	HMDB0000355	M-H	C6H10O5	2.0718	C03761	neg	-	-	-	-	Lipids and lipid-like molecules	Fatty Acyls	161.045	0.0216431	37.9	0	-3.88376	503-49-1	Fatty acids and conjugates	5.136	5.245	5.323	5.063	5.075	5.097	5.149	5.146	5.131
neg_1478	Guanosine	metab_6262	B(i)	map01100;map02010;map01232;map00230	Metabolic pathways;ABC transporters;Nucleotide metabolism;Purine metabolism	PW_C000087;HMDB0000133;MJDBOTE0000372	M-H	C10H13N5O5	2.0761	C00387	neg	Nucleic acids	Nucleosides	Metabolism;Environmental Information Processing;Metabolism;Metabolism	Global and overview maps;Membrane transport;Global and overview maps;Nucleotide metabolism	Nucleosides, nucleotides, and analogues	Purine nucleosides	282.085	0.0271675	45	0	1.45477	118-00-3	Not Available	4.559	4.353	4.508	3.988	4.599	3.803	4.362	4.36	4.34
neg_1479	6-Azauridine	metab_6263	B(ii)	-	-	HMDB0247037	M+FA-H	C8H11N3O6	2.0761	-	neg	-	-	-	-	Organic oxygen compounds	Organooxygen compounds	290.063	0.0525928	0	44.8	0.897564	-	Carbohydrates and carbohydrate conjugates	4.586	4.722	4.407	4.388	4.734	4.498	4.474	4.47	4.432
neg_1482	Alginic acid	metab_6267	B(ii)	map01100;map00051	Metabolic pathways;Fructose and mannose metabolism	HMDB0029940	M-H	C12H16O12P2	2.0796	C01768	neg	-	-	Metabolism;Metabolism	Global and overview maps;Carbohydrate metabolism	Organic oxygen compounds	Organooxygen compounds	413.005	0.0649562	0	31.7	0.436506	9005-32-7	Carbohydrates and carbohydrate conjugates	3.412	3.448	3.131	4.388	4.435	4.032	4.546	4.539	4.59
neg_1559	N-(2-formyl-3-chlorophenyl)anthranilic acid	metab_6344	B(ii)	-	-	HMDB0060006	M+Cl	C14H10ClNO3	3.0048	-	neg	-	-	-	-	Benzenoids	Benzene and substituted derivatives	310.003	0.0306821	0	51.2	-6.38232	-	Benzoic acids and derivatives	6.216	6.042	6.405	6.74	6.561	6.827	6.521	6.517	6.542
neg_1624	Tyrosol 4-sulfate	metab_6415	B(ii)	-	-	HMDB0041785	M-H	C8H10O5S	3.6252	-	neg	-	-	-	-	Organic acids and derivatives	Organic sulfuric acids and derivatives	217.017	0.0331537	0	53.6	-0.629595	-	Arylsulfates	4.182	3.854	4.708	4.258	4.198	4.232	4.612	4.634	4.639
neg_1628	Clorazepate	metab_6419	B(ii)	-	-	HMDB0014766	M+Cl	C16H11ClN2O3	3.6329	C06921	neg	-	-	-	-	Organoheterocyclic compounds	Benzodiazepines	349.013	0.0580899	0	49.8	-5.68555	23887-31-2	1,4-benzodiazepines	6.043	5.814	6.099	6.499	6.334	6.56	6.339	6.334	6.379
neg_1652	5-Hydroxyindoleacetylglycine	metab_6440	B(ii)	map00380	Tryptophan metabolism	HMDB0004185	M+FA-H	C12H12N2O4	3.7059	C05832	neg	-	-	Metabolism	Amino acid metabolism	Organic acids and derivatives	Carboxylic acids and derivatives	293.078	0.067663	0	31.6	2.30778	-	Amino acids, peptides, and analogues	5.7	5.332	5.909	5.165	5.494	5.221	5.559	5.556	5.506
neg_1670	Glycylphenylalanylleucylglycine	metab_6454	B(ii)	-	-	HMDB0252827	M+K-2H	C19H28N4O5	3.7646	-	neg	-	-	-	-	Organic acids and derivatives	Carboxylic acids and derivatives	429.155	0.158952	0	43	1.41144	-	Amino acids, peptides, and analogues	6.091	5.775	6.159	5.76	5.881	5.902	5.871	5.874	5.746
neg_1673	N-Trifluoroacetyladriamycin	metab_6457	B(ii)	-	-	HMDB0061164	M+Na-2H	C29H28F3NO12	3.7646	-	neg	-	-	-	-	Phenylpropanoids and polyketides	Anthracyclines	660.133	0.00337558	0	30.5	3.78578	-	Not Available	6.469	6.296	6.485	6.738	6.858	6.868	6.627	6.63	6.629
neg_1691	3-Methylcrotonylglycine	metab_6476	B(i)	-	-	HMDB0000459	M-H	C7H11NO3	3.8009	C20828	neg	-	-	-	-	Organic acids and derivatives	Carboxylic acids and derivatives	156.066	0.0267693	42.5	0	-4.50992	33008-07-0	Amino acids, peptides, and analogues	4.766	5.085	5.19	5.244	5.112	5.17	5.142	5.139	5.12
neg_1699	L-Threo-3-Phenylserine	metab_6483	B(ii)	-	-	HMDB0002184	M-H2O-H	C9H11NO3	3.8151	C03290	neg	-	-	-	-	Organic acids and derivatives	Carboxylic acids and derivatives	162.055	0.0642549	0	36.9	-3.58016	6254-48-4	Amino acids, peptides, and analogues	4.603	4.515	4.551	4.469	4.482	4.516	4.462	4.416	4.413
neg_1729	1,2,3-Trihydroxybenzene	metab_6515	B(i)	-	-	HMDB0013674;MJDBOTE0000414	M-H	C6H6O3	3.9176	C01108	neg	-	-	-	-	Benzenoids	Phenols	125.024	0.0305978	57.6	0	-7.00365	87-66-1	Benzenetriols and derivatives	4.684	4.75	4.9	4.478	4.533	4.495	4.686	4.709	4.686
neg_1746	3-Iodo-alpha-methyl-l-tyrosine	metab_6534	B(ii)	-	-	HMDB0245909	M+K-2H	C10H12INO3	4.0692	-	neg	-	-	-	-	Phenylpropanoids and polyketides	Phenylpropanoic acids	357.933	0.0425012	0	32.2	-4.77744	-	Not Available	4.909	4.704	5.216	5.674	5.62	5.582	5.565	5.561	5.595
neg_1747	7-[(Gly-L-Phe-)Amino]-4-(trifluoromethyl)-2H-1-benzopyran-2-one	metab_6535	B(ii)	-	-	HMDB0252826	M+K-2H	C21H18F3N3O4	4.0692	-	neg	-	-	-	-	Organic acids and derivatives	Carboxylic acids and derivatives	470.071	0.0360809	0	71	-6.99824	-	Amino acids, peptides, and analogues	2.883	2.819	4.704	5.003	4.796	4.645	4.857	4.883	4.885
neg_1748	Dethiobiotin	metab_6536	B(ii)	map01100;map00780;map01240	Metabolic pathways;Biotin metabolism;Biosynthesis of cofactors	HMDB0003581	M+FA-H	C10H18N2O3	4.0726	C01909	neg	-	-	Metabolism;Metabolism;Metabolism	Global and overview maps;Metabolism of cofactors and vitamins;Global and overview maps	Lipids and lipid-like molecules	Fatty Acyls	259.13	0.012965	0	34.8	1.68547	533-48-2	Fatty acids and conjugates	6.083	5.76	6.253	6.003	5.966	6.165	6.129	6.137	6.127
neg_1760	Aspartame	metab_6549	B(ii)	map04742	Taste transduction	HMDB0001894;MJDBOTE0001640	M-H	C14H18N2O5	4.229	C11045	neg	-	-	Organismal Systems	Sensory system	Organic acids and derivatives	Carboxylic acids and derivatives	293.115	0.0101808	0	47.9	1.99552	22839-47-0	Amino acids, peptides, and analogues	5.612	5.486	5.942	5.743	5.617	5.902	5.829	5.836	5.828
neg_1783	Ecgonine	metab_6574	B(ii)	-	-	HMDB0006548	M+FA-H	C9H15NO3	4.3288	C10858	neg	-	-	-	-	Alkaloids and derivatives	Tropane alkaloids	230.103	0.00988517	0	43.8	0.259057	481-37-8	Not Available	4.704	4.718	4.828	4.621	4.463	4.454	4.73	4.733	4.724
neg_1785	Hippuric Acid	metab_6576	B(i)	-	-	HMDB0000714;MJDBOTE0000525	M-H	C9H9NO3	4.3323	C01586	neg	-	-	-	-	Benzenoids	Benzene and substituted derivatives	178.05	0.0108779	64.6	0	-2.73603	495-69-2	Benzoic acids and derivatives	5.035	5.284	5.401	5.361	5.261	5.313	5.536	5.534	5.527
neg_1845	2-Hydroxypyridine	metab_6641	B(ii)	-	-	HMDB0013751	2M+Hac-H	C5H5NO	4.8022	C02502	neg	-	-	-	-	Organoheterocyclic compounds	Pyridines and derivatives	249.088	0.0152871	0	34.6	1.30975	142-08-5	Hydropyridines	5.312	5.043	5.483	5.338	5.212	5.218	5.282	5.281	5.27
neg_1882	P-Tolyl Sulfate	metab_6682	B(i)	-	-	-	M-H	C7H8O4S	4.9664	-	neg	-	-	-	-	-	-	187.007	0.0191855	36.5	0	-1.81244	-	-	6.433	6.378	6.648	6.804	6.59	6.622	6.81	6.822	6.827
neg_1888	Lefamulin	metab_6687	B(ii)	-	-	HMDB0254002	M+Na-2H	C28H45NO5S	5.012	-	neg	-	-	-	-	Lipids and lipid-like molecules	Prenol lipids	528.28	0.0206993	0	77.5	6.8357	-	Diterpenoids	6.155	4.435	4.732	2.014	2.515	2.04	5.069	5.082	5.065
neg_1897	6-Hydroxyhexanoic acid	metab_6697	B(ii)	-	-	HMDB0012843	M-H	C6H12O3	5.0831	C06103	neg	-	-	-	-	Organic acids and derivatives	Hydroxy acids and derivatives	131.071	0.0306005	0	35.4	-6.30026	1191-25-9	Medium-chain hydroxy acids and derivatives	6.078	6.09	6.247	6.256	6.262	6.277	6.198	6.195	6.174
neg_1907	P-Cresol glucuronide	metab_6709	B(ii)	-	-	HMDB0011686	M-H	C13H16O7	5.1601	-	neg	-	-	-	-	Organic oxygen compounds	Organooxygen compounds	283.083	0.0297449	0	36.9	1.75244	-	Carbohydrates and carbohydrate conjugates	5.534	5.319	5.586	5.404	5.606	5.472	5.833	5.83	5.809
neg_1913	N-Acetylleucine	metab_6716	B(ii)	-	-	HMDB0011756	M-H	C8H15NO3	5.2083	C02710	neg	-	-	-	-	Organic acids and derivatives	Carboxylic acids and derivatives	172.097	0.0120146	0	50.7	-2.97591	1188-21-2	Amino acids, peptides, and analogues	5.791	5.766	6.232	5.771	5.618	5.806	6.025	6.022	6.015
neg_1914	Aminocaproic acid	metab_6717	B(ii)	map01100	Metabolic pathways	PW_C001268;HMDB0001901	M-H	C6H13NO2	5.2119	C02378	neg	-	-	Metabolism	Global and overview maps	Lipids and lipid-like molecules	Fatty Acyls	130.087	0.0156674	0	34.6	-6.41743	60-32-2	Fatty acids and conjugates	4.625	4.574	5.056	4.597	4.452	4.626	4.838	4.835	4.825
neg_1928	8,12-Epoxy-4(15),7,11-eudesmatrien-1-one	metab_6729	B(ii)	-	-	HMDB0033235	M-H2O-H	C15H18O2	5.3623	-	neg	-	-	-	-	Lipids and lipid-like molecules	Prenol lipids	211.114	0.0121238	0	31	2.96505	220289-78-1	Sesquiterpenoids	5.135	5.076	5.138	5.097	5.118	5.106	5.064	5.073	5.064
neg_1934	9-Oxo-nonanoic acid	metab_6736	B(ii)	map00592	alpha-Linolenic acid metabolism	HMDB0094711;LMFA01060160	M+FA-H	C9H16O3	5.3914	C16322	neg	-	-	Metabolism	Lipid metabolism	Lipids and lipid-like molecules	Fatty Acyls	217.108	0.0114018	0	43.9	-0.381597	-	Fatty acids and conjugates	5.117	5.567	5.204	4.57	4.188	4.631	5.332	5.329	5.322
neg_1937	N-Acetyl-D-phenylalanine	metab_6739	B(i)	map01100;map00470	Metabolic pathways;D-Amino acid metabolism	-	M-H	C11H13NO3	5.4039	C05620	neg	-	-	Metabolism;Metabolism	Global and overview maps;Metabolism of other amino acids	-	-	206.082	0.0134238	39.9	0	-0.796382	10172-89-1	-	5.556	5.655	6.01	5.67	5.664	5.655	5.829	5.826	5.818
neg_1953	Norhygrine	metab_6755	B(ii)	-	-	HMDB0302903	M+FA-H	C7H13NO	5.5756	-	neg	-	-	-	-	Organic oxygen compounds	Organooxygen compounds	172.097	0.0223477	0	30.6	-4.05162	-	Carbonyl compounds	5.648	5.767	5.754	5.866	5.754	5.79	5.792	5.789	5.774
neg_1954	N-Acetyl-D-tryptophan	metab_6756	B(ii)	-	-	HMDB0255052	M-H	C13H14N2O3	5.5756	C03137	neg	-	-	-	-	Organic acids and derivatives	Carboxylic acids and derivatives	245.093	0.0220768	0	51	1.02257	2280-01-05	Amino acids, peptides, and analogues	6.039	5.97	6.265	6.019	6.052	5.948	6.145	6.162	6.146
neg_1988	Cellulose hydroxyethylate	metab_6791	B(ii)	-	-	HMDB0249797	M+K-2H	C36H70O19	5.7777	-	neg	-	-	-	-	Organic oxygen compounds	Organooxygen compounds	843.402	0.0460641	0	78	2.81444	-	Carbohydrates and carbohydrate conjugates	6.267	5.262	5.514	4.9	5.102	3.877	5.406	5.403	5.37
neg_2026	2-Phenylethanol glucuronide	metab_6834	B(ii)	map01100;map00040;map04976;map00053;map01240	Metabolic pathways;Pentose and glucuronate interconversions;Bile secretion;Ascorbate and aldarate metabolism;Biosynthesis of cofactors	HMDB0010350	M-H	C14H18O7	5.8968	C03033	neg	-	-	Metabolism;Metabolism;Organismal Systems;Metabolism;Metabolism	Global and overview maps;Carbohydrate metabolism;Digestive system;Carbohydrate metabolism;Global and overview maps	Organic oxygen compounds	Organooxygen compounds	297.099	0.0102655	0	45.8	1.75835	-	Carbohydrates and carbohydrate conjugates	4.302	4.556	4.519	4.718	4.756	4.779	4.708	4.717	4.71
neg_2035	Suberic acid	metab_6844	B(ii)	-	-	HMDB0000893;LMFA01170001	M-H	C8H14O4	5.9251	C08278	neg	Organic acids	Carboxylic acids	-	-	Lipids and lipid-like molecules	Fatty Acyls	173.081	0.00534783	0	62.2	-2.89507	505-48-6	Fatty acids and conjugates	4.662	4.568	4.64	4.661	4.759	4.683	4.952	4.956	4.953
neg_2130	Butyl-(2,5-dimethyl-7-(2,4,6-trimethylphenyl)-7H-pyrrolo(2,3-d)pyrimidin-4-yl)ethylamine	metab_6946	B(ii)	-	-	HMDB0250510	M+FA-H	C23H32N4	6.0396	-	neg	-	-	-	-	Organoheterocyclic compounds	Pyrroles	409.26	0.00691159	0	35.4	-1.2648	-	Substituted pyrroles	3.428	4.237	4.17	5.63	5.185	5.36	5.206	5.207	5.212
neg_2131	Trans-3,5-Diethyl-1,2,4,-trithiolane	metab_6947	B(ii)	-	-	HMDB0303139	M+FA-H	C6H12S3	6.0437	-	neg	-	-	-	-	Organoheterocyclic compounds	Trithiolanes	225.008	0.013286	0	38.6	-3.38419	-	Not Available	2.796	2.418	2.495	2.44	2.633	2.918	4.847	4.854	4.859
neg_2156	Isopentyl isopentanoate	metab_6971	B(ii)	-	-	LMFA07010919;HMDB0030029	M+K-2H	C10H20O2	6.0689	C12289	neg	-	-	-	-	Lipids and lipid-like molecules	Fatty Acyls	209.095	0.0101626	0	33.5	-1.84804	659-70-1	Fatty acid esters	5.725	5.634	5.726	5.677	5.697	5.719	5.644	5.653	5.646
neg_2170	Methyl 2-propenyl disulfide	metab_6985	B(ii)	-	-	HMDB0041389	2M+Hac-H	C4H8S2	6.0834	C08383	neg	-	-	-	-	Organosulfur compounds	Allyl sulfur compounds	299.027	0.0170659	0	35.4	-1.64917	2179-58-0	Not Available	3.965	3.828	3.986	4.048	4.021	4.048	5.597	5.607	5.612
neg_2176	4alpha-carboxy-5alpha-cholesta-8,24-dien-3beta-ol	metab_6991	B(ii)	map01100;map00100	Metabolic pathways;Steroid biosynthesis	HMDB0304192;LMST01010152;HMDB0062385	M+Cl	C28H43O3-	6.0909	C22112	neg	-	-	Metabolism;Metabolism	Global and overview maps;Lipid metabolism	Lipids and lipid-like molecules	Steroids and steroid derivatives	462.287	0.0014528	0	73.4	-7.77207	-	Cholestane steroids	3.907	4.942	4.531	4.827	4.981	5.184	4.662	4.663	4.663
neg_2180	4,5-Dihydrovomifoliol	metab_6996	B(ii)	-	-	HMDB0040615	M+FA-H	C13H22O3	6.0994	-	neg	-	-	-	-	Lipids and lipid-like molecules	Prenol lipids	271.156	0.0306381	0	58.3	2.64977	142173-08-8	Sesquiterpenoids	4.77	4.99	4.794	4.846	4.694	4.819	5.014	5.036	5.011
neg_2181	(+)-Lysergic acid	metab_6997	B(ii)	-	-	HMDB0242256	M+FA-H	C16H16N2O2	6.0994	-	neg	-	-	-	-	Alkaloids and derivatives	Ergoline and derivatives	313.12	0.012684	0	61	2.10706	-	Lysergic acids and derivatives	4.435	4.051	4.885	5.23	5.346	5.315	4.921	4.928	4.932
neg_2195	3,9-Dimethyl-6-(1-methylethyl)-1,4-dioxaspiro[4.5]decan-2-one	metab_7010	B(ii)	-	-	HMDB0303222	M-H	C13H22O3	6.1125	-	neg	-	-	-	-	Lipids and lipid-like molecules	Prenol lipids	225.15	0.0025531	0	35	-0.299629	-	Terpene lactones	3.338	3.994	3.87	3.886	4.108	4.156	4.362	4.362	4.364
neg_2196	Methyltrienolone	metab_7011	B(ii)	-	-	HMDB0254669	M+FA-H	C19H24O2	6.1125	C14257	neg	-	-	-	-	Lipids and lipid-like molecules	Steroids and steroid derivatives	329.176	0.0125458	0	51.2	2.19779	965-93-5	Estrane steroids	4.636	4.772	5.033	4.999	4.91	5.019	4.965	4.962	4.973
neg_2197	Mivacurium	metab_7012	B(ii)	-	-	HMDB0015357	M-H	C58H80N2O14+2	6.1125	C07550	neg	-	-	-	-	Organoheterocyclic compounds	Isoquinolines and derivatives	1027.56	0.0101968	0	72.4	8.74156	106791-40-6	Benzylisoquinolines	5.843	6.533	6.107	4.465	5.696	5.267	5.802	5.806	5.81
neg_2203	Biotin sulfoxide	metab_7020	B(ii)	map01100;map00780	Metabolic pathways;Biotin metabolism	HMDB0249229	M+FA-H	C10H16N2O4S	6.1205	C20386	neg	-	-	Metabolism;Metabolism	Global and overview maps;Metabolism of cofactors and vitamins	Organoheterocyclic compounds	Biotin and derivatives	305.082	0.030791	0	31.1	4.25032	-	Not Available	4.999	4.829	4.95	5.072	5.168	5.041	4.888	4.908	4.913
neg_2211	Hydroxyoctanoic Acid	metab_7029	B(i)	-	-	HMDB0000711;MJDBOTE0001109	M-H	C8H16O3	6.1405	-	neg	-	-	-	-	Lipids and lipid-like molecules	Fatty Acyls	159.102	0.02036	40.8	0	-4.28173	617-73-2	Fatty acids and conjugates	4.85	4.916	4.836	4.861	4.799	4.77	4.829	4.842	4.847
neg_2213	Epsilon-Caprolactone	metab_7031	B(ii)	-	-	HMDB0000453;HMDB0060476	2M+FA-H	C6H10O2	6.1405	C01880	neg	-	-	-	-	Organoheterocyclic compounds	Lactones	273.135	0.0360762	0	37.2	1.82233	823-22-3;502-44-3	Delta valerolactones	3.094	3.029	3.117	3.802	3.876	3.797	4.523	4.547	4.552
neg_2215	Istradefylline	metab_7033	B(ii)	-	-	HMDB0253719	M+FA-H	C20H24N4O4	6.1405	-	neg	-	-	-	-	Organoheterocyclic compounds	Imidazopyrimidines	429.177	0.0225861	0	31.8	-1.40242	-	Purines and purine derivatives	4.519	3.95	4.597	4.749	5.021	4.89	4.704	4.7	4.719
neg_2227	Ancymidol	metab_7045	B(ii)	-	-	HMDB0248390	M+FA-H	C15H16N2O2	6.1566	C18774	neg	-	-	-	-	Benzenoids	Phenol ethers	301.119	0.0121295	0	60	-1.38279	12771-68-5	Anisoles	4.622	4.15	4.669	4.868	5.108	5.075	4.754	4.764	4.757
neg_2231	2,2-Dimethyl-N-(2,4,6-trimethoxyphenyl)dodecanamide	metab_7050	B(ii)	-	-	HMDB0250221	2M+FA-H	C23H39NO4	6.1566	-	neg	-	-	-	-	Benzenoids	Benzene and substituted derivatives	831.567	0.0269053	0	75	-9.11355	-	Aniline and substituted anilines	5.281	5.115	5.411	5.927	5.432	5.311	5.597	5.61	5.621
neg_2233	Diethyl Phthalate	metab_7052	B(i)	-	-	HMDB0094660	M-H	C12H14O4	6.1646	C14175	neg	-	-	-	-	Benzenoids	Benzene and substituted derivatives	221.082	0.104747	50.3	0	-0.713418	84-66-2	Benzoic acids and derivatives	4.198	4.128	4.505	4.232	4.181	4.287	4.165	4.244	4.249
neg_2237	18-HEPE	metab_7056	B(i)	-	-	HMDB0062222;HMDB0012611	M+FA-H	C20H30O3	6.1646	C18177	neg	-	-	-	-	Lipids and lipid-like molecules	Fatty Acyls	363.218	0.0107961	68.4	0	2.33412	-	Eicosanoids	5.182	5.387	5.617	5.299	5.146	5.094	5.43	5.435	5.439
neg_2244	Dodecanedioic Acid	metab_7062	B(i)	map00592	alpha-Linolenic acid metabolism	HMDB0000623;HMDB0000933;LMFA01170009;MJDBOTE0000650	M-H	C12H22O4	6.1726	C02678;C16308	neg	-	-	Metabolism	Lipid metabolism	Lipids and lipid-like molecules	Fatty Acyls	229.145	0.00915444	87.7	0	-0.0573304	693-23-2;6402-36-4	Fatty acids and conjugates	5.549	5.573	5.405	5.373	5.218	5.273	5.465	5.468	5.473
neg_2248	TetraHCA	metab_7065	B(ii)	-	-	HMDB0062534	M-H	C27H46O6	6.1726	-	neg	-	-	-	-	Lipids and lipid-like molecules	Steroids and steroid derivatives	465.323	0.0752268	0	57.5	2.45152	-	Bile acids, alcohols and derivatives	3.115	3.169	2.125	4.825	4.605	5.26	4.407	4.462	4.468
neg_2249	Deoxycholylglycine	metab_7066	B(ii)	-	-	HMDB0242414;HMDB0000631;LMST05030006	M+FA-H	C26H43NO5	6.1726	C05464	neg	-	-	-	-	Lipids and lipid-like molecules	Steroids and steroid derivatives	494.313	0.0137012	0	87.6	2.13028	360-65-6	Bile acids, alcohols and derivatives	2.51	3.988	3.806	3.685	4.666	4.492	4.393	4.388	4.382
neg_2256	Ethynodiol	metab_7074	B(ii)	-	-	HMDB0014961;HMDB0252090	M+FA-H	C20H28O2	6.1806	C12724	neg	-	-	-	-	Lipids and lipid-like molecules	Steroids and steroid derivatives	345.208	0.0281926	0	49.3	2.02455	297-76-7	Steroid esters	4.193	4.843	4.686	3.933	4.165	3.941	4.624	4.622	4.602
neg_2258	Contignasterol	metab_7076	B(ii)	-	-	HMDB0250439	M-H	C29H48O7	6.1806	C19902	neg	-	-	-	-	Lipids and lipid-like molecules	Prenol lipids	507.334	0.0321914	0	56.3	1.91711	137571-30-3	Triterpenoids	5.331	5.177	5.173	5.699	5.674	5.689	5.201	5.177	5.203
neg_2260	7alpha-hydroxy-3-oxochol-4-en-24-oic Acid	metab_7079	B(ii)	-	-	LMST04010239;HMDB0062744	2M+Hac-H	C24H36O4	6.1806	-	neg	-	-	-	-	Lipids and lipid-like molecules	Steroids and steroid derivatives	835.537	0.0419842	0	52.7	0.091121	14772-95-3	Bile acids, alcohols and derivatives	5.384	5.32	5.408	5.777	5.661	5.51	5.635	5.632	5.665
neg_2263	Echothiophate	metab_7082	B(ii)	-	-	HMDB0015190	M+FA-H	C9H23NO3PS+	6.1886	C06975	neg	-	-	-	-	Organic nitrogen compounds	Organonitrogen compounds	301.112	0.0406936	0	36.7	1.63692	6736-03-04	Quaternary ammonium salts	4.422	4.18	4.533	4.598	4.76	4.764	4.59	4.587	4.619
neg_2268	2-Nonenoic acid	metab_7087	B(ii)	-	-	HMDB0031271	3M-H	C9H16O2	6.1886	-	neg	-	-	-	-	Lipids and lipid-like molecules	Fatty Acyls	467.339	0.012499	0	46.3	2.00267	3760-11-0	Fatty acids and conjugates	4.671	4.792	4.549	5.172	4.72	4.686	4.946	4.952	4.957
neg_2276	Eliglustat	metab_7095	B(ii)	-	-	HMDB0251746	M+K-2H	C23H36N2O4	6.1966	-	neg	-	-	-	-	Organoheterocyclic compounds	Benzodioxanes	441.214	0.0855913	0	50.6	-4.43126	-	Benzo-1,4-dioxanes	4.233	4.098	4.08	3.794	3.961	3.232	4.356	4.289	4.297
neg_2278	3a,7b,12a-Trihydroxyoxocholanyl-Glycine	metab_7097	B(ii)	-	-	LMST05030007;HMDB0000331	M-H	C26H43NO6	6.1966	-	neg	-	-	-	-	Lipids and lipid-like molecules	Steroids and steroid derivatives	464.302	0.0143701	0	60.5	1.21189	68753-51-5	Bile acids, alcohols and derivatives	5.538	6.528	6.576	6.758	6.817	6.047	6.656	6.664	6.668
neg_2280	Leu-Arg-Asn-Arg	metab_7100	B(ii)	-	-	HMDB0304803	M-H	C22H43N11O6	6.1966	-	neg	-	-	-	-	Organic acids and derivatives	Carboxylic acids and derivatives	556.327	0.0542598	0	74.3	-9.81224	-	Amino acids, peptides, and analogues	5.373	4.897	5.1	4.924	5.238	5.075	4.798	4.796	4.837
neg_2284	Anethole	metab_7104	B(ii)	-	-	HMDB0030837;MJDBOTE0001677	M+FA-H	C10H12O	6.2046	C10428	neg	-	-	-	-	Benzenoids	Phenol ethers	193.087	0.0210747	0	38.5	-2.84015	4180-23-8;4180-23-8;104-46-1	Anisoles	4.727	4.598	4.673	4.577	4.649	4.688	4.537	4.55	4.555
neg_2290	Palmitoylcarnitine	metab_7109	B(i)	map01212;map00071	Fatty acid metabolism;Fatty acid degradation	HMDB0240783;LMFA07070004;HMDB0000222	M+FA-H	C23H45NO4	6.2046	C02990	neg	-	-	Metabolism;Metabolism	Global and overview maps;Lipid metabolism	Lipids and lipid-like molecules	Fatty Acyls	444.334	0.0539471	37.1	0	2.27682	2364-67-2	Fatty acid esters	5.135	4.984	4.974	3.488	4.276	4.031	4.494	4.535	4.496
neg_2296	Dihomo-alpha-linolenic acid	metab_7115	B(ii)	map01040	Biosynthesis of unsaturated fatty acids	HMDB0060039	M+Na-2H	C20H34O2	6.2126	C16522	neg	-	-	Metabolism	Lipid metabolism	Lipids and lipid-like molecules	Fatty Acyls	327.229	0.0578863	0	57.6	-4.18659	17046-59-2	Fatty acids and conjugates	4.761	3.576	4.982	4.355	4.195	4.481	4.301	4.287	4.251
neg_2297	Phaseol	metab_7116	B(ii)	-	-	LMPK12090010;HMDB0037922	M+K-2H	C20H16O5	6.2126	C05229	neg	-	-	-	-	Phenylpropanoids and polyketides	Isoflavonoids	373.046	0.014379	0	33.8	-7.24944	88478-02-8	Coumestans	4.176	4.086	4.254	4.169	4.112	4.234	5.742	5.749	5.754
neg_2302	1,11-Undecanedicarboxylic acid	metab_7122	B(i)	-	-	HMDB0002327	M-H	C13H24O4	6.2206	-	neg	-	-	-	-	Lipids and lipid-like molecules	Fatty Acyls	243.16	0.0161516	70.1	0	0.644215	505-52-2	Fatty acids and conjugates	5.009	4.875	5.099	5.053	5.11	5.125	5.048	5.059	5.061
neg_2324	Prostavasin	metab_7143	B(ii)	-	-	HMDB0256860;HMDB0001442	M-H	C20H34O5	6.2366	C04741	neg	Lipids	Eicosanoids	-	-	Lipids and lipid-like molecules	Fatty Acyls	353.234	0.00848852	0	62.9	1.77936	745-65-3	Eicosanoids	6.043	5.929	5.749	5.638	5.627	5.381	5.687	5.689	5.694
neg_2328	4-Nonylphenol	metab_7147	B(ii)	-	-	HMDB0038982;LMPK15010001	M-H	C15H24O	6.2446	C14550	neg	-	-	-	-	Benzenoids	Phenols	219.175	0.0213579	0	63.7	-0.989486	104-40-5	1-hydroxy-2-unsubstituted benzenoids	3.244	2.904	2.498	3.39	3.678	3.819	3.665	3.682	3.667
neg_2341	Diisodecyl phthalate	metab_7160	B(ii)	-	-	HMDB0251351	M+FA-H	C28H46O4	6.2526	C14578	neg	-	-	-	-	Benzenoids	Benzene and substituted derivatives	491.339	0.0101168	0	53.2	2.92438	26761-40-0	Benzoic acids and derivatives	4.399	4.595	4.882	5.497	5.447	5.537	5.189	5.193	5.198
neg_2346	1-Ethoxymethyl-5-fluorouracil	metab_7164	B(ii)	-	-	HMDB0243872	M+K-2H	C7H9FN2O3	6.2606	-	neg	-	-	-	-	Organoheterocyclic compounds	Diazines	225.008	0.0149263	0	46.1	-3.81125	-	Pyrimidines and pyrimidine derivatives	2.755	3.069	3.395	3.208	2.851	2.88	5.08	5.092	5.09
neg_2354	Tetradecanedioic acid	metab_7171	B(i)	-	-	LMFA01170018;HMDB0000872	M-H	C14H26O4	6.2692	C11002	neg	-	-	-	-	Lipids and lipid-like molecules	Fatty Acyls	257.176	0.0119055	82.3	0	1.08277	821-38-5	Fatty acids and conjugates	6.144	6.135	6.067	6.127	5.977	6.079	6.068	6.073	6.078
neg_2362	Deoxycholic acid 3-glucuronide	metab_7179	B(ii)	map01100;map00040;map04976;map00053;map01240	Metabolic pathways;Pentose and glucuronate interconversions;Bile secretion;Ascorbate and aldarate metabolism;Biosynthesis of cofactors	HMDB0002596;LMST05010046	M-H	C30H48O10	6.2772	C03033	neg	-	-	Metabolism;Metabolism;Organismal Systems;Metabolism;Metabolism	Global and overview maps;Carbohydrate metabolism;Digestive system;Carbohydrate metabolism;Global and overview maps	Lipids and lipid-like molecules	Steroids and steroid derivatives	567.319	0.00600003	0	62.3	2.33045	72504-58-6	Steroidal glycosides	3.233	3.169	3.648	5.206	5.583	5.104	5.16	5.157	5.162
neg_2364	10-Hydroxydecanoic Acid	metab_7181	B(i)	-	-	HMDB0244272;MJDBOTE0001753	M-H	C10H20O3	6.2852	C02774	neg	-	-	-	-	Organic acids and derivatives	Hydroxy acids and derivatives	187.134	0.0215015	60.4	0	-2.42464	1679-53-4	Medium-chain hydroxy acids and derivatives	5.757	5.76	5.724	5.519	5.404	5.542	5.541	5.558	5.545
neg_2367	Carboprost	metab_7184	B(ii)	-	-	HMDB0249644	M-H2O-H	C21H36O5	6.2852	C06872	neg	-	-	-	-	Lipids and lipid-like molecules	Fatty Acyls	349.239	0.011341	0	63.2	1.51285	35700-23-3	Eicosanoids	4.446	4.852	4.966	4.951	4.898	5.002	5.002	5.011	5.003
neg_2382	(Z)-5-[(2R,3S,4S)-4-Hydroxy-2-[(E)-3-hydroxyoct-1-enyl]oxan-3-yl]pent-3-enoic acid	metab_7199	B(ii)	-	-	HMDB0244345	M-H2O-H	C18H30O5	6.3012	-	neg	-	-	-	-	Organic acids and derivatives	Hydroxy acids and derivatives	307.191	0.0154811	0	47.5	-0.449558	-	Medium-chain hydroxy acids and derivatives	5.443	5.248	5.239	5.319	5.175	5.354	5.275	5.268	5.282
neg_2383	Gibberellin A116	metab_7200	B(ii)	map01100	Metabolic pathways	HMDB0301912	M-H	C20H28O4	6.3012	C11857	neg	-	-	Metabolism	Global and overview maps	Lipids and lipid-like molecules	Prenol lipids	331.191	0.00881405	0	60.7	-0.451319	-	Diterpenoids	5.073	4.989	4.865	5.239	5.101	5.282	5.11	5.104	5.112
neg_2384	Bolasterone	metab_7201	B(ii)	-	-	HMDB0006048;LMST02020017	M+FA-H	C21H32O2	6.3012	C14475	neg	-	-	-	-	Lipids and lipid-like molecules	Steroids and steroid derivatives	361.239	0.0101348	0	30.3	2.1411	1605-89-6	Androstane steroids	5.429	5.528	5.262	5.502	5.491	5.485	5.469	5.466	5.475
neg_2386	Cuminaldehyde	metab_7203	B(ii)	map01100	Metabolic pathways	HMDB0002214	M+FA-H	C10H12O	6.3092	C06577	neg	-	-	Metabolism	Global and overview maps	Lipids and lipid-like molecules	Prenol lipids	193.087	0.00930711	0	49.5	-2.91306	122-03-2	Monoterpenoids	4.718	4.606	4.733	4.685	4.687	4.704	4.533	4.536	4.541
neg_2400	Prostaglandin F3a	metab_7219	B(ii)	-	-	HMDB0002122	M-H2O-H	C20H32O5	6.3248	C06476	neg	Lipids	Eicosanoids	-	-	Lipids and lipid-like molecules	Fatty Acyls	333.207	0.00618609	0	43.4	0.957471	745-64-2	Eicosanoids	5.483	5.534	5.299	5.632	5.471	5.661	5.572	5.572	5.577
neg_2401	Manoyl oxide	metab_7220	B(ii)	-	-	HMDB0302821	M+FA-H	C20H34O	6.3248	C21725	neg	-	-	-	-	Lipids and lipid-like molecules	Prenol lipids	335.26	0.0199425	0	42.6	2.22689	-	Triterpenoids	4.605	4.474	4.623	4.958	5.025	5.066	4.715	4.727	4.732
neg_2434	Prostaglandin F1a	metab_7251	B(ii)	-	-	HMDB0002685	M-H	C20H36O5	6.3568	C06475	neg	Lipids	Eicosanoids	-	-	Lipids and lipid-like molecules	Fatty Acyls	355.25	0.0153263	0	86.6	2.05251	745-62-0	Eicosanoids	3.805	3.747	3.995	4.801	4.704	4.821	4.579	4.566	4.571
neg_2441	1-Isopropyl-N-((6-methyl-2-oxo-4-propyl-1,2-dihydropyridin-3-yl)methyl)-6-(2-(4-methylpiperazin-1-yl)pyridin-4-yl)-1H-indazole-4-carboxamide	metab_7258	B(ii)	-	-	HMDB0252956	M+FA-H	C31H39N7O2	6.3648	-	neg	-	-	-	-	Organoheterocyclic compounds	Diazinanes	586.317	0.0153489	0	62.8	3.37887	-	Piperazines	5.972	5.214	5.745	4.715	4.866	4.618	5.484	5.481	5.494
neg_2456	9,12,13-TriHOME	metab_7273	B(ii)	map00591	Linoleic acid metabolism	LMFA02000014;HMDB0004708	M-H	C18H34O5	6.3919	C14833	neg	-	-	Metabolism	Lipid metabolism	Lipids and lipid-like molecules	Fatty Acyls	329.234	0.00889276	0	52.8	1.30283	-	Fatty acids and conjugates	5.172	5.113	5.158	5.429	5.35	5.423	5.223	5.215	5.22
neg_2457	LysoPC(18:3(9Z,12Z,15Z)/0:0)	metab_7274	B(ii)	-	-	HMDB0010388	M+FA-H	C26H48NO7P	6.3919	-	neg	-	-	-	-	Lipids and lipid-like molecules	Glycerophospholipids	562.316	0.0176399	0	80	2.4278	-	Glycerophosphocholines	6.106	5.583	5.904	5.645	5.773	5.706	5.73	5.744	5.732
neg_2463	Ruscogenin	metab_7281	B(ii)	-	-	LMST01080038;HMDB0257364	M-H	C27H42O4	6.411	C08909	neg	-	-	-	-	Lipids and lipid-like molecules	Prenol lipids	429.302	0.0162451	0	59.6	1.50638	472-11-7	Triterpenoids	5.022	4.904	5.114	5.921	5.762	5.903	5.51	5.499	5.512
neg_2464	25-Acetylvulgaroside	metab_7282	B(ii)	-	-	HMDB0041365	M-H2O-H	C27H42O7	6.411	-	neg	-	-	-	-	Lipids and lipid-like molecules	Prenol lipids	459.274	0.0814961	0	54.7	-2.46579	172616-88-5	Sesterterpenoids	3.202	3.138	3.226	4.79	5.174	4.971	4.476	4.537	4.54
neg_2468	5-HETE	metab_7286	B(ii)	map00590;map01100;map04750	Arachidonic acid metabolism;Metabolic pathways;Inflammatory mediator regulation of TRP channels	LMFA03060084;HMDB0011134;PW_C006773	M+Cl	C20H32O3	6.415	C04805	neg	-	-	Metabolism;Metabolism;Organismal Systems	Lipid metabolism;Global and overview maps;Sensory system	Lipids and lipid-like molecules	Fatty Acyls	355.205	0.0285789	0	43.3	1.56733	70608-72-9	Eicosanoids	5.511	5.823	5.44	5.798	5.824	5.616	5.538	5.518	5.54
neg_2472	DG(20:4(8Z,11Z,14Z,17Z)-2OH(5S,6R)/i-19:0/0:0)	metab_7291	B(ii)	-	-	HMDB0299912	M+Na-2H	C42H74O7	6.415	-	neg	-	-	-	-	Not Available	Not Available	711.523	0.0822972	0	77.4	6.35858	-	Not Available	4.278	4.214	4.302	4.599	5.146	4.529	4.359	4.358	4.419
neg_2474	4-(4-Methylcyclohexyl)-4-oxobutanoic acid	metab_7293	B(ii)	-	-	HMDB0253742	M-H2O-H	C11H18O3	6.423	-	neg	-	-	-	-	Organic acids and derivatives	Keto acids and derivatives	179.107	0.00347534	0	33.1	-2.73869	-	Gamma-keto acids and derivatives	4.909	5.046	4.759	5.039	4.885	4.785	4.814	4.811	4.812
neg_2483	Carotol	metab_7301	B(ii)	-	-	HMDB0036579	M+FA-H	C15H26O	6.4289	C09628	neg	-	-	-	-	Lipids and lipid-like molecules	Prenol lipids	267.197	0.0268921	0	33.8	1.65088	465-28-1	Sesquiterpenoids	5.704	5.799	5.597	5.782	5.412	5.852	5.771	5.751	5.773
neg_2485	Nirvanol	metab_7303	B(ii)	-	-	HMDB0060533	M+Cl	C11H12N2O2	6.4325	C14916	neg	-	-	-	-	Organoheterocyclic compounds	Azolidines	239.06	0.0203671	0	73.7	3.12479	631-07-2	Imidazolidines	1.799	1.51	1.894	2.949	3.43	1.608	4.651	4.648	4.665
neg_2489	LysoPC(0:0/20:4(5Z,8Z,11Z,14Z))	metab_7307	B(ii)	-	-	HMDB0061699	M+Cl	C28H50NO7P	6.437	-	neg	-	-	-	-	Lipids and lipid-like molecules	Glycerophospholipids	578.303	0.0287447	0	74.2	2.11303	67341-29-1	Glycerophosphocholines	5.212	4.637	5.143	5.282	5.42	5.251	5.211	5.207	5.23
neg_2495	PE(16:1/0:0)	metab_7314	B(i)	-	-	-	M-H	C21H42NO7P	6.4492	-	neg	-	-	-	-	-	-	450.264	0.0814132	95.4	0	2.15446	-	-	5.129	4.82	4.828	4.807	4.794	4.477	4.923	4.861	4.924
neg_2498	(2R)-2-{[(9Z)-Hexadec-9-enoyl]oxy}-3-hydroxypropyl 2-(trimethylazaniumyl)ethyl phosphate	metab_7317	B(ii)	-	-	HMDB0245288	M+FA-H	C24H48NO7P	6.4523	-	neg	-	-	-	-	Lipids and lipid-like molecules	Glycerophospholipids	538.316	0.0176506	0	80.7	2.41211	-	Glycerophosphocholines	5.87	5.617	5.741	6.082	6.203	5.989	5.939	5.936	5.951
neg_2503	Cyclohexaneundecanoic acid	metab_7323	B(ii)	-	-	HMDB0030997	M+FA-H	C17H32O2	6.4624	C12100	neg	-	-	-	-	Lipids and lipid-like molecules	Fatty Acyls	313.239	0.0301458	0	65.3	2.16273	4277-62-7	Fatty acids and conjugates	5.935	5.982	5.855	5.944	5.769	5.926	5.972	5.969	5.993
neg_2512	13-OxoODE	metab_7333	B(ii)	map00591	Linoleic acid metabolism	LMFA02000252;HMDB0004668;HMDB0246143	M-H	C18H30O3	6.4741	C14765	neg	-	-	Metabolism	Lipid metabolism	Lipids and lipid-like molecules	Fatty Acyls	293.213	0.0132123	0	47.6	1.86417	-	Lineolic acids and derivatives	5.212	5.492	5.15	5.31	5.312	5.351	5.389	5.385	5.396
neg_2515	2-Hydroxy-6-pentadecylbenzoic acid	metab_7336	B(ii)	-	-	HMDB0029683;LMPK15040002	M-H	C22H36O3	6.4787	C10759	neg	-	-	-	-	Benzenoids	Benzene and substituted derivatives	347.26	0.0118329	0	56.4	1.79284	16611-84-0	Benzoic acids and derivatives	5.373	5.626	5.261	5.614	5.577	5.327	5.403	5.4	5.41
neg_2516	4-cholesten-7alpha,12alpha,24-triol-3-one	metab_7337	B(ii)	-	-	HMDB0062399;LMST04030171	M-H	C27H44O4	6.4787	-	neg	-	-	-	-	Lipids and lipid-like molecules	Steroids and steroid derivatives	431.318	0.0192507	0	45.2	2.12038	-	Bile acids, alcohols and derivatives	4.186	4.072	4.527	5.579	5.584	5.643	5.199	5.196	5.211
neg_2523	PE(22:5/0:0)	metab_7344	B(i)	-	-	-	M-H	C27H46NO7P	6.495	-	neg	-	-	-	-	-	-	526.295	0.0210636	50.8	0	2.80695	-	-	5.815	5.461	5.527	5.606	5.563	5.405	5.635	5.622	5.64
neg_2525	20a,22b-Dihydroxycholesterol	metab_7345	B(ii)	map01100;map00140	Metabolic pathways;Steroid hormone biosynthesis	PW_C002915;HMDB0006763	M+FA-H	C27H46O3	6.4986	C05501	neg	-	-	Metabolism;Metabolism	Global and overview maps;Lipid metabolism	Lipids and lipid-like molecules	Steroids and steroid derivatives	463.344	0.0112476	0	82.5	3.29651	15234-55-6	Bile acids, alcohols and derivatives	4.389	4.031	4.549	5.526	5.586	5.629	5.257	5.262	5.266
neg_2536	Petroselinic acid	metab_7356	B(ii)	-	-	HMDB0002080;LMFA01030066;HMDB0304458;HMDB0303337	M+FA-H	C18H34O2	6.5192	C08363	neg	-	-	-	-	Lipids and lipid-like molecules	Fatty Acyls	327.255	0.062448	0	74.2	1.89971	593-39-5	Fatty acids and conjugates	4.842	4.992	4.845	5.206	4.843	4.997	4.966	4.963	5.01
neg_2549	PC(18:2(9Z,12Z)/18:0)	metab_7370	B(ii)	map01100;map00564;map00590;map00591;map00592;map05231;map04723	Metabolic pathways;Glycerophospholipid metabolism;Arachidonic acid metabolism;Linoleic acid metabolism;alpha-Linolenic acid metabolism;Choline metabolism in cancer;Retrograde endocannabinoid signaling	HMDB0008135;LMGP01010935;PW_C004183	M+FA-H	C44H84NO8P	6.5282	C00157	neg	Lipids	Phospholipids	Metabolism;Metabolism;Metabolism;Metabolism;Metabolism;Human Diseases;Organismal Systems	Global and overview maps;Lipid metabolism;Lipid metabolism;Lipid metabolism;Lipid metabolism;Cancer: overview;Nervous system	Lipids and lipid-like molecules	Glycerophospholipids	830.594	0.0525502	0	81.6	3.21511	-	Glycerophosphocholines	6.38	6.51	6.653	6.512	6.3	6.609	6.441	6.47	6.426
neg_2562	3-beta-Hydroxy-4-beta-methyl-5-alpha-cholest-7-ene-4-alpha-carboxylate	metab_7383	B(ii)	-	-	HMDB0011662	M+FA-H	C29H48O3	6.5397	C04840	neg	-	-	-	-	Lipids and lipid-like molecules	Steroids and steroid derivatives	489.36	0.012464	0	85.9	2.8352	-	Cholestane steroids	3.593	3.546	3.637	5.361	5.445	5.499	5.044	5.041	5.052
neg_2575	PE(16:0/0:0)	metab_7395	B(i)	-	-	HMDB0011503;LMGP02050002	M-H	C21H44NO7P	6.5724	-	neg	-	-	-	-	Lipids and lipid-like molecules	Glycerophospholipids	452.279	0.0223733	94.4	0	2.37408	53862-35-4	Glycerophosphoethanolamines	6.621	6.512	6.543	6.652	6.622	6.572	6.636	6.634	6.652
neg_2586	Sphinganine (C20)	metab_7406	B(ii)	-	-	HMDB0304489	M+K-2H	C20H44NO2+	6.604	-	neg	-	-	-	-	Organic oxygen compounds	Organooxygen compounds	367.286	0.0221964	0	33.3	0.818488	-	Alcohols and polyols	4.096	4.273	3.98	4.881	4.423	4.67	4.551	4.548	4.566
neg_2589	Hexadecenal	metab_7409	B(ii)	-	-	HMDB0253123;HMDB0060482	M+FA-H	C16H30O	6.6145	C06123	neg	-	-	-	-	Lipids and lipid-like molecules	Fatty Acyls	283.228	0.0124354	0	45.7	1.79435	-	Fatty aldehydes	4.699	4.695	4.634	4.706	4.685	4.72	4.764	4.761	4.771
neg_2603	Methyl n-acetylanthranilate	metab_7424	B(ii)	-	-	HMDB0032388	M+FA-H	C10H11NO3	6.6505	C06332	neg	-	-	-	-	Benzenoids	Benzene and substituted derivatives	238.072	0.018859	0	58.2	0.21047	2719-08-06	Benzoic acids and derivatives	2.086	2.865	2.018	2.772	2.633	3.401	4.016	4.014	4.001
neg_2608	LysoPE(P-18:1(9Z)/0:0)	metab_7428	B(ii)	-	-	HMDB0240599	M-H	C23H46NO6P	6.662	-	neg	-	-	-	-	Lipids and lipid-like molecules	Glycerophospholipids	462.3	0.0146894	0	44.4	2.48622	1425046-04-3	Glycerophosphoethanolamines	5.496	5.694	5.558	6.025	5.783	5.644	5.643	5.651	5.656
neg_2610	Momordol	metab_7431	B(ii)	-	-	HMDB0029804	M-H	C26H48O5	6.6651	-	neg	-	-	-	-	Lipids and lipid-like molecules	Fatty Acyls	439.344	0.0163747	0	55	2.12174	189156-42-1	Fatty alcohols	5.279	4.89	5.274	5.079	5.113	5.207	5.295	5.292	5.306
neg_2614	5-(14-Nonadecenyl)-1,3-benzenediol	metab_7435	B(ii)	-	-	HMDB0031677	M+FA-H	C25H42O2	6.6716	-	neg	-	-	-	-	Benzenoids	Phenols	419.318	0.01469	0	52.8	2.52863	187523-39-3	Benzenediols	5.127	4.668	5.076	5.619	5.689	5.728	5.486	5.483	5.496
neg_2634	Docosanedioic acid	metab_7457	B(ii)	-	-	HMDB0242127;LMFA01170037;HMDB0304342	M-H	C22H42O4	6.7068	C19625	neg	-	-	-	-	Lipids and lipid-like molecules	Fatty Acyls	369.302	0.0207447	0	56.5	1.70716	-	Fatty acids and conjugates	4.482	4.412	4.49	5.163	4.621	4.912	4.807	4.803	4.82
neg_2655	PC(16:0/18:1(11Z))	metab_7480	B(ii)	map01100;map00564;map00590;map00591;map00592;map05231;map04723	Metabolic pathways;Glycerophospholipid metabolism;Arachidonic acid metabolism;Linoleic acid metabolism;alpha-Linolenic acid metabolism;Choline metabolism in cancer;Retrograde endocannabinoid signaling	HMDB0007971;PW_C004020;LMGP01010576	M+FA-H	C42H82NO8P	6.7198	C00157	neg	Lipids	Phospholipids	Metabolism;Metabolism;Metabolism;Metabolism;Metabolism;Human Diseases;Organismal Systems	Global and overview maps;Lipid metabolism;Lipid metabolism;Lipid metabolism;Lipid metabolism;Cancer: overview;Nervous system	Lipids and lipid-like molecules	Glycerophospholipids	804.578	0.042826	0	77.1	2.34189	-	Glycerophosphocholines	6.51	6.384	6.571	6.642	5.38	6.645	6.667	6.664	6.633
neg_2663	DG(15:0/18:4(6Z,9Z,12Z,15Z)/0:0)	metab_7488	B(ii)	map05214;map05167;map05143;map05163;map05146;map04915;map04015;map04014;map04659;map04658;map04270;map04012;map05231;map04650;map04370;map04371;map04072;map04071;map05235;map04921;map05415;map04750;map04919;map04933;map04961;map05012;map04920;map04923;map04925;map05017;map04926;map05171;map04726;map04725;map04724;map04723;map04728;map05223;map04720;map04666;map05170;map04664;map04540;map04662;map…	Glioma;Kaposi sarcoma-associated herpesvirus infection;African trypanosomiasis;Human cytomegalovirus infection;Amoebiasis;Estrogen signaling pathway;Rap1 signaling pathway;Ras signaling pathway;Th17 cell differentiation;Th1 and Th2 cell differentiation;Vascular smooth muscle contraction;ErbB signaling pathway;Choline metabolism in cancer;Natural killer cell mediated cytotoxicity;VEGF signaling pa…	PW_C003128;HMDB0007077	M-H	C36H62O5	6.7239	C00165	neg	-	-	Human Diseases;Human Diseases;Human Diseases;Human Diseases;Human Diseases;Organismal Systems;Environmental Information Processing;Environmental Information Processing;Organismal Systems;Organismal Systems;Organismal Systems;Environmental Information Processing;Human Diseases;Organismal Systems;Environmental Information Processing;Environmental Information Processing;Environmental Information Pro…	Cancer: specific types;Infectious disease: viral;Infectious disease: parasitic;Infectious disease: viral;Infectious disease: parasitic;Endocrine system;Signal transduction;Signal transduction;Immune system;Immune system;Circulatory system;Signal transduction;Cancer: overview;Immune system;Signal transduction;Signal transduction;Signal transduction;Signal transduction;Cancer: overview;Endocrine sy…	Lipids and lipid-like molecules	Fatty Acyls	573.454	0.0380066	0	67.8	2.61845	-	Lineolic acids and derivatives	5.304	4.999	4.959	5.696	5.831	5.731	5.589	5.615	5.62
neg_2668	PE(18:0/0:0)	metab_7493	B(i)	-	-	LMGP02050001	M-H	C23H48NO7P	6.7274	-	neg	-	-	-	-	-	-	480.311	0.0133869	88.9	0	2.15761	-	-	7.014	6.794	6.849	6.989	6.938	6.867	6.945	6.935	6.944
neg_2669	N-Palmitoyl Valine	metab_7494	B(ii)	-	-	HMDB0241935;LMFA08020120	M-H	C21H41NO3	6.731	-	neg	-	-	-	-	Organic acids and derivatives	Carboxylic acids and derivatives	354.302	0.0113799	0	56.5	1.80984	-	Amino acids, peptides, and analogues	5.182	4.618	4.885	4.606	4.032	4.529	4.93	4.939	4.932
neg_2690	7-Methylxanthine	metab_7517	B(ii)	map01100;map00232	Metabolic pathways;Caffeine metabolism	PW_C001335;HMDB0001991	M-H	C6H6N4O2	6.8102	C16353	neg	-	-	Metabolism;Metabolism	Global and overview maps;Biosynthesis of other secondary metabolites	Organoheterocyclic compounds	Imidazopyrimidines	165.04	0.0190534	0	62.8	-9.34187	552-62-5	Purines and purine derivatives	3.793	3.707	3.882	3.876	3.971	3.896	4.577	4.575	4.59
neg_2695	27-Hydroxycholesterol	metab_7522	B(ii)	map04979;map00120	Cholesterol metabolism;Primary bile acid biosynthesis	PW_C001414;HMDB0002103	M+FA-H	C27H46O2	6.8155	C15610;C06340	neg	-	-	Organismal Systems;Metabolism	Digestive system;Lipid metabolism	Lipids and lipid-like molecules	Steroids and steroid derivatives	447.349	0.0035483	0	51.7	2.36139	13095-61-9;20380-11-4	Bile acids, alcohols and derivatives	5.059	4.354	5.031	5.407	5.508	5.543	5.211	5.208	5.211
neg_2699	DG(18:1(12Z)-2OH(9,10)/0:0/i-15:0)	metab_7526	B(ii)	-	-	HMDB0299044	M-H2O-H	C36H68O7	6.821	-	neg	-	-	-	-	Not Available	Not Available	593.48	0.00748076	0	63.8	2.44374	-	Not Available	6.561	6.156	6.598	5.914	6.112	6.1	6.21	6.207	6.214
neg_2702	LysoPE(P-18:0/0:0)	metab_7531	B(ii)	-	-	HMDB0240598	M-H	C23H48NO6P	6.8261	-	neg	-	-	-	-	Lipids and lipid-like molecules	Glycerophospholipids	464.316	0.0373061	0	37.5	2.03704	174062-73-8	Glycerophosphoethanolamines	5.592	5.543	5.654	5.749	5.555	5.489	5.595	5.568	5.597
neg_2703	(25S)-26-Hydroxy-24-methylenecycloartan-3-one	metab_7532	B(ii)	-	-	HMDB0034555	M+FA-H	C31H50O2	6.8261	-	neg	-	-	-	-	Lipids and lipid-like molecules	Steroids and steroid derivatives	499.381	0.0261087	0	69.6	2.79611	232266-06-7	Cycloartanols and derivatives	4.758	4.059	4.709	5.473	5.619	5.564	5.194	5.175	5.195
neg_2725	4-(undecan-5-yl)benzene-1-Sulfonic Acid	metab_7556	B(i)	-	-	-	M-H	C17H28O3S	6.8511	-	neg	-	-	-	-	-	-	311.169	0.0285711	40	0	1.94729	-	-	5.015	4.825	4.95	5.314	5.27	5.105	5.369	5.364	5.388
neg_2732	1-O-Isopentyl-3-O-octadec-2-enoyl glycerol	metab_7563	B(ii)	-	-	HMDB0302897	M-H	C26H50O4	6.8576	-	neg	-	-	-	-	Lipids and lipid-like molecules	Glycerolipids	425.365	0.00789053	0	46	2.71198	-	Diradylglycerols	5.745	5.354	5.762	4.931	5.053	5.163	5.516	5.511	5.518
neg_2751	Thromboxane	metab_7584	B(ii)	map01100;map00590;map04080;map04611;map04726	Metabolic pathways;Arachidonic acid metabolism;Neuroactive ligand-receptor interaction;Platelet activation;Serotonergic synapse	LMFA03030015;HMDB0001452;HMDB0003208	M+FA-H	C20H40O	6.913	C02198	neg	Lipids	Eicosanoids	Metabolism;Metabolism;Environmental Information Processing;Organismal Systems;Organismal Systems	Global and overview maps;Lipid metabolism;Signaling molecules and interaction;Immune system;Nervous system	Lipids and lipid-like molecules	Fatty Acyls	341.307	0.0318846	0	56	2.15348	66719-58-2;57576-52-0	Eicosanoids	3.552	3.513	2.809	3.926	3.551	3.086	5.648	5.646	5.67
neg_2754	3-Methylxanthine	metab_7586	B(ii)	map01100;map00232	Metabolic pathways;Caffeine metabolism	HMDB0001886	M-H	C6H6N4O2	6.9351	C16357	neg	-	-	Metabolism;Metabolism	Global and overview maps;Biosynthesis of other secondary metabolites	Organoheterocyclic compounds	Imidazopyrimidines	165.04	0.0169532	0	57.6	-9.60092	1076-22-8	Purines and purine derivatives	3.994	3.944	4.121	4.167	4.282	4.191	4.662	4.659	4.673
neg_2789	Phthalic acid	metab_7624	B(ii)	map01100;map02010	Metabolic pathways;ABC transporters	HMDB0002107	M-H	C8H6O4	7.0594	C01606	neg	-	-	Metabolism;Environmental Information Processing	Global and overview maps;Membrane transport	Benzenoids	Benzene and substituted derivatives	165.019	0.00312554	0	31.8	-3.53037	88-99-3	Benzoic acids and derivatives	4.442	4.141	4.279	4.569	4.522	4.497	4.795	4.795	4.797
neg_279	3-Methoxycatechol sulfate	metab_7625	B(ii)	-	-	HMDB0242163	M-H, M+FA-H	C7H6O7S	1.1474	-	neg	-	-	-	-	Organic acids and derivatives	Organic sulfuric acids and derivatives	232.976	0.0800103	0	30.2	-2.74405	-	Arylsulfates	6.471	6.285	6.293	6.892	6.59	6.748	6.607	6.541	6.598
neg_2919	LysoPE(18:2(9Z,12Z)/0:0)	metab_7764	B(ii)	-	-	HMDB0011507	M-H	C23H44NO7P	7.5577	-	neg	-	-	-	-	Lipids and lipid-like molecules	Glycerophospholipids	476.279	0.00710403	0	48.5	2.01822	85046-18-0	Glycerophosphoethanolamines	6.061	5.583	5.649	5.548	5.188	5.468	5.679	5.677	5.683
neg_2925	PE-NMe2(15:0/20:2(11Z,14Z))	metab_7771	B(ii)	map01100;map00564	Metabolic pathways;Glycerophospholipid metabolism	HMDB0113925;PW_C059941	M+FA-H	C42H80NO8P	7.5577	C04308	neg	-	-	Metabolism;Metabolism	Global and overview maps;Lipid metabolism	Lipids and lipid-like molecules	Glycerophospholipids	802.563	0.0319466	0	88.5	2.92661	-	Glycerophosphoethanolamines	7.135	7.135	7.122	7.126	7.231	7.192	6.23	6.254	6.231
neg_2926	PS(15:0/24:1(15Z))	metab_7772	B(ii)	map01100;map00564;map05146;map05322;map00260;map05140	Metabolic pathways;Glycerophospholipid metabolism;Amoebiasis;Systemic lupus erythematosus;Glycine, serine and threonine metabolism;Leishmaniasis	HMDB0112341;PW_C060740	M-H	C45H86NO10P	7.5577	C02737	neg	Lipids	Phospholipids	Metabolism;Metabolism;Human Diseases;Human Diseases;Metabolism;Human Diseases	Global and overview maps;Lipid metabolism;Infectious disease: parasitic;Immune disease;Amino acid metabolism;Infectious disease: parasitic	Lipids and lipid-like molecules	Glycerophospholipids	830.593	0.0520922	0	74.1	2.06729	-	Glycerophosphoserines	6.576	6.564	6.656	6.592	5.915	6.681	6.699	6.738	6.699
neg_2963	Hovenidulcigenin B	metab_7813	B(ii)	-	-	HMDB0041547	M+Cl	C32H50O7	7.5977	-	neg	-	-	-	-	Lipids and lipid-like molecules	Prenol lipids	581.322	0.019342	0	42.2	-5.02027	182173-50-8	Terpene lactones	5.433	4.889	5.137	5.135	4.952	5.212	5.324	5.308	5.312
neg_3045	20-Hydroxyeicosatetraenoic acid	metab_7903	B(ii)	map00590;map01100;map04270	Arachidonic acid metabolism;Metabolic pathways;Vascular smooth muscle contraction	HMDB0005998;PW_C002614	M-H	C20H32O3	7.7689	C14748	neg	-	-	Metabolism;Metabolism;Organismal Systems	Lipid metabolism;Global and overview maps;Circulatory system	Lipids and lipid-like molecules	Fatty Acyls	319.228	0.0818702	0	50.1	1.58746	79551-86-3	Fatty acids and conjugates	5.018	5.141	4.889	5.002	4.888	4.68	4.793	4.852	4.86
neg_3088	PC(18:2(9Z,12Z)/16:0)	metab_7949	B(ii)	map01100;map00564;map00590;map00591;map00592;map05231;map04723	Metabolic pathways;Glycerophospholipid metabolism;Arachidonic acid metabolism;Linoleic acid metabolism;alpha-Linolenic acid metabolism;Choline metabolism in cancer;Retrograde endocannabinoid signaling	PW_C004181;LMGP01010932;HMDB0008133	M+Cl	C42H80NO8P	7.5977	C00157	neg	Lipids	Phospholipids	Metabolism;Metabolism;Metabolism;Metabolism;Metabolism;Human Diseases;Organismal Systems	Global and overview maps;Lipid metabolism;Lipid metabolism;Lipid metabolism;Lipid metabolism;Cancer: overview;Nervous system	Lipids and lipid-like molecules	Glycerophospholipids	792.533	0.0980267	0	66.1	2.43414	-	Glycerophosphocholines	6.595	6.642	6.611	6.615	6.738	6.648	5.488	5.482	5.409
neg_310	2,5-Dioxopyrrolidin-1-yl 2-(acetylthio)acetate	metab_7963	B(ii)	-	-	HMDB0247382	M+Cl, M+FA-H	C8H9NO5S	2.0497	-	neg	-	-	-	-	Organoheterocyclic compounds	Pyrrolidines	276.018	0.0419643	0	45	-1.51038	-	Pyrrolidones	6.421	6.043	6.469	6.772	6.554	6.86	6.56	6.556	6.589
neg_3131	10-Hydroxyhexadecanoylcarnitine	metab_7997	B(ii)	-	-	HMDB0241464	M+K-2H	C23H45NO5	7.5657	-	neg	-	-	-	-	Lipids and lipid-like molecules	Fatty Acyls	452.279	0.0229285	0	67.8	2.00356	-	Fatty acid esters	5.308	5.147	5.173	5.468	5.216	5.285	5.468	5.451	5.47
neg_3139	1-Linoleoyl-sn-Glycero-3-Phosphocholine	metab_8003	B(i)	-	-	HMDB0010386;LMGP01050137	M+FA-H	C26H50NO7P	7.5577	C04100	neg	-	-	-	-	Lipids and lipid-like molecules	Glycerophospholipids	564.332	0.0079668	69.2	0	2.45819	22252-07-9	Glycerophosphocholines	6.879	6.381	6.604	6.507	6.441	6.611	6.633	6.634	6.639
neg_3141	LysoPE(22:6(4Z,7Z,10Z,13Z,16Z,19Z)/0:0)	metab_8006	B(ii)	-	-	HMDB0011526	M-H	C27H44NO7P	7.5577	-	neg	-	-	-	-	Lipids and lipid-like molecules	Glycerophospholipids	524.279	0.00587538	0	46.7	1.92267	-	Glycerophosphoethanolamines	5.779	5.195	5.295	4.334	4.411	3.766	5.384	5.381	5.379
neg_3143	Deoxycholylmethionine	metab_8008	B(ii)	-	-	HMDB0242435	M-H2O-H	C29H49NO5S	7.5577	-	neg	-	-	-	-	Not Available	Not Available	504.311	0.012669	0	55.1	-8.72167	-	Not Available	6.211	5.709	5.937	5.842	5.747	5.94	5.989	5.978	5.983
neg_317	Glycyl-Tyrosine	metab_8037	B(ii)	-	-	HMDB0304778;HMDB0028853	M-H2O-H, M-H	C11H14N2O4	2.0761	-	neg	-	-	-	-	Organic acids and derivatives	Carboxylic acids and derivatives	219.077	0.0238678	0	37.3	-0.405204	658-79-7	Amino acids, peptides, and analogues	4.466	4.448	4.817	4.331	4.594	4.37	4.586	4.577	4.565
neg_318	Tiglic acid	metab_8048	B(ii)	-	-	HMDB0001470;LMFA01020030	M-H, M+FA-H	C5H8O2	2.0761	C08279	neg	-	-	-	-	Lipids and lipid-like molecules	Fatty Acyls	145.05	0.0404021	0	32.3	-7.26193	80-59-1	Fatty acids and conjugates	4.884	4.544	4.701	4.646	4.422	4.701	4.697	4.694	4.665
neg_3235	PG(20:4(5Z,8Z,11Z,14Z)-OH(16R)/20:1(11Z))	metab_8110	B(ii)	-	-	HMDB0269506	M+FA-H	C46H81O11P	7.4818	-	neg	-	-	-	-	Not Available	Not Available	885.552	0.0219675	0	36.6	2.8404	-	Not Available	6.285	6.295	6.44	6.769	6.552	6.752	6.817	6.798	6.804
neg_3240	PE-NMe(18:0/22:4(7Z,10Z,13Z,16Z))	metab_8115	B(ii)	map01100;map00564	Metabolic pathways;Glycerophospholipid metabolism	PW_C059227;HMDB0113104	M+FA-H	C46H84NO8P	7.4713	C01241	neg	-	-	Metabolism;Metabolism	Global and overview maps;Lipid metabolism	Lipids and lipid-like molecules	Glycerophospholipids	854.594	0.0341055	0	80	2.69909	-	Glycerophosphoethanolamines	7.005	6.993	6.908	6.564	6.774	6.777	6.324	6.333	6.304
neg_3255	Benzoyleneurea	metab_8131	B(ii)	-	-	HMDB0249051	M-H2O-H	C8H6N2O2	7.452	-	neg	-	-	-	-	Organoheterocyclic compounds	Diazanaphthalenes	143.024	0.014901	0	31.5	-4.66797	-	Benzodiazines	5.464	5.393	5.451	5.553	5.553	5.554	5.503	5.515	5.505
neg_3262	PE-NMe(15:0/22:6(4Z,7Z,10Z,13Z,16Z,19Z))	metab_8138	B(ii)	map01100;map00564	Metabolic pathways;Glycerophospholipid metabolism	PW_C059158;HMDB0113036	M-H	C43H74NO8P	7.4081	C01241	neg	-	-	Metabolism;Metabolism	Global and overview maps;Lipid metabolism	Lipids and lipid-like molecules	Glycerophospholipids	762.51	0.0286826	0	56.6	2.51727	-	Glycerophosphoethanolamines	6.095	6.15	5.999	5.928	5.994	5.732	6.189	6.207	6.212
neg_328	FAPy-adenine	metab_8156	B(ii)	-	-	HMDB0004816	M-H2O-H, 2M+FA-H	C5H7N5O	2.0718	C06502	neg	-	-	-	-	Organoheterocyclic compounds	Diazines	134.046	0.0416131	0	32.3	-5.3418	5122-36-1	Pyrimidines and pyrimidine derivatives	4.37	4.88	5.068	4.707	4.892	4.703	4.758	4.756	4.726
neg_3325	P-Menthane-3,8-diol	metab_8206	B(ii)	-	-	HMDB0036145;HMDB0035595;LMPR0102090063	M+K-2H	C10H20O2	7.0549	C02904	neg	-	-	-	-	Lipids and lipid-like molecules	Prenol lipids	209.095	0.0222284	0	42.9	-1.57939	42822-86-6;91739-72-9;565-50-4	Monoterpenoids	5.618	5.501	5.555	5.671	5.644	5.671	5.62	5.639	5.632
neg_3355	[(2S,3S,4S,5S,6R)-4,5-Dihydroxy-2,6-dimethyloxan-3-yl] hydrogen sulfate	metab_8238	B(ii)	-	-	HMDB0252508	M-H2O-H	C7H14O7S	6.9351	-	neg	-	-	-	-	Organoheterocyclic compounds	Oxanes	223.028	0.0157967	0	32.7	0.831705	-	Not Available	3.917	3.912	3.986	4.255	4.49	4.187	4.993	4.996	5.006
neg_3368	Dibutyl Phthalate	metab_8252	B(i)	-	-	HMDB0033244;MJDBOTE0001756	M-H	C16H22O4	6.8662	C14214	neg	-	-	-	-	Benzenoids	Benzene and substituted derivatives	277.145	0.0177543	69.8	0	1.47035	84-74-2	Benzoic acids and derivatives	3.951	3.974	4.005	3.62	3.504	3.765	4.803	4.8	4.814
neg_337	2-Mercapto-3-phenylthieno[3,2-d]pyrimidin-4(3H)-one	metab_8254	B(ii)	-	-	HMDB0246169	M+Cl, M+FA-H	C12H8N2OS2	2.919	-	neg	-	-	-	-	Organoheterocyclic compounds	Thienopyrimidines	305.005	0.0624805	0	50.3	-3.19655	-	Not Available	6.03	5.912	5.982	6.078	6.029	6.121	6.046	6.036	5.994
neg_3370	LysoPC(18:0/0:0)	metab_8255	B(ii)	map00565;map01100;map05231;map00564	Ether lipid metabolism;Metabolic pathways;Choline metabolism in cancer;Glycerophospholipid metabolism	HMDB0010384;HMDB0011149	M+Cl	C26H54NO7P	6.8622	C04317;C04230	neg	-;Lipids	-;Phospholipids	Metabolism;Metabolism;Human Diseases;Metabolism	Lipid metabolism;Global and overview maps;Cancer: overview;Lipid metabolism	Lipids and lipid-like molecules	Glycerophospholipids	558.334	0.0232514	0	99	2.44362	19420-57-6;74430-89-0	Glycerophosphocholines	5.387	5.02	5.318	5.658	5.501	5.451	6.056	6.054	6.072
neg_3373	PE-NMe(20:4(5Z,8Z,11Z,14Z)/18:0)	metab_8258	B(ii)	map01100;map00564	Metabolic pathways;Glycerophospholipid metabolism	PW_C059553;HMDB0113427	M+FA-H	C44H80NO8P	6.8576	C01241	neg	-	-	Metabolism;Metabolism	Global and overview maps;Lipid metabolism	Lipids and lipid-like molecules	Glycerophospholipids	826.563	0.0614004	0	72.9	3.1766	-	Glycerophosphoethanolamines	7.398	7.448	7.348	7.334	7.607	7.423	5.849	5.843	5.8
neg_3380	Ethyl octanoate	metab_8266	B(ii)	-	-	HMDB0040195;LMFA07010447	M+K-2H	C10H20O2	6.8576	C12292	neg	-	-	-	-	Lipids and lipid-like molecules	Fatty Acyls	209.095	0.0139104	0	37.6	-1.74284	106-32-1	Fatty acid esters	5.404	5.221	5.389	5.471	5.343	5.439	5.583	5.58	5.592
neg_3395	PI(18:0/20:4(8Z,11Z,14Z,17Z))	metab_8282	B(ii)	-	-	HMDB0009816	M-H	C47H83O13P	6.848	-	neg	-	-	-	-	Lipids and lipid-like molecules	Glycerophospholipids	885.552	0.0219625	0	36.6	2.81309	-	Glycerophosphoinositols	5.824	5.741	6.001	6.365	6.142	6.319	6.209	6.194	6.211
neg_3396	DG(a-13:0/0:0/20:3(8Z,11Z,14Z)-2OH(5,6))	metab_8283	B(ii)	-	-	HMDB0297357	M-H2O-H	C36H64O7	6.848	-	neg	-	-	-	-	Not Available	Not Available	589.449	0.0276412	0	67.4	2.45626	-	Not Available	4.775	4.771	4.901	5.41	5.505	5.537	5.043	5.023	5.045
neg_3403	Terephthalic Acid	metab_8291	B(i)	map01100	Metabolic pathways	HMDB0002428;MJDBOTE0000641	M-H	C8H6O4	6.848	C06337	neg	-	-	Metabolism	Global and overview maps	Benzenoids	Benzene and substituted derivatives	165.019	0.0119328	60.5	0	-3.6786	100-21-0	Benzoic acids and derivatives	4.849	4.557	4.748	4.906	4.981	4.877	4.934	4.926	4.936
neg_3431	(3beta,5alpha,6beta,24R)-Stigmastane-3,5,6-triol	metab_8320	B(ii)	-	-	LMST01040240;HMDB0030014	M+FA-H	C29H52O3	6.8155	-	neg	-	-	-	-	Lipids and lipid-like molecules	Steroids and steroid derivatives	493.391	0.0100742	0	56.7	2.63402	20835-91-0	Stigmastanes and derivatives	5.211	4.853	5.292	4.616	4.79	4.838	5.099	5.091	5.095
neg_3460	LysoPC(17:0/0:0)	metab_8352	B(ii)	map00564;map05231	Glycerophospholipid metabolism;Choline metabolism in cancer	HMDB0012108	M+FA-H	C25H52NO7P	6.735	C04230	neg	Lipids	Phospholipids	Metabolism;Human Diseases	Lipid metabolism;Cancer: overview	Lipids and lipid-like molecules	Glycerophospholipids	554.348	0.0227757	0	87.6	2.47274	50930-23-9	Glycerophosphocholines	5.227	4.918	5.148	5.743	5.597	5.579	5.62	5.633	5.639
neg_3462	Avocadyne	metab_8354	B(i)	-	-	LMFA05000643;HMDB0035473	2M-H	C17H32O3	6.731	-	neg	-	-	-	-	Lipids and lipid-like molecules	Fatty Acyls	567.464	0.0245404	30.4	0	2.285	129099-96-3	Fatty alcohols	5.51	5.054	5.419	3.915	4.537	4.2	5.175	5.173	5.192
neg_3463	3beta-hydroxy-4beta-methyl-5alpha-cholest-7-ene-4alpha-carbaldehyde	metab_8355	B(ii)	-	-	LMST01010204;HMDB0304158	M+FA-H	C29H48O2	6.731	C11509	neg	-	-	-	-	Lipids and lipid-like molecules	Steroids and steroid derivatives	473.365	0.0117311	0	45.5	2.19058	-	Cholestane steroids	5.416	4.86	5.349	5.977	6.093	6.056	5.78	5.777	5.787
neg_3482	PE-NMe(20:2(11Z,14Z)/18:0)	metab_8374	B(ii)	map01100;map00564	Metabolic pathways;Glycerophospholipid metabolism	PW_C059466;HMDB0113342	M+FA-H	C44H84NO8P	6.7198	C01241	neg	-	-	Metabolism;Metabolism	Global and overview maps;Lipid metabolism	Lipids and lipid-like molecules	Glycerophospholipids	830.594	0.015981	0	90.9	2.56843	-	Glycerophosphoethanolamines	7.139	7.112	7.336	7.34	6.597	7.363	7.541	7.537	7.527
neg_3495	Tulathromycin A	metab_8388	B(ii)	-	-	HMDB0259324	M+FA-H	C41H79N3O12	6.7133	C21788	neg	-	-	-	-	Organic oxygen compounds	Organooxygen compounds	850.563	0.129477	0	88.3	-2.3603	217500-96-4	Carbohydrates and carbohydrate conjugates	7.134	7.073	6.921	6.775	7.219	7.002	4.371	4.381	4.275
neg_3500	27-Hydroxyisomangiferolic acid	metab_8395	B(ii)	-	-	HMDB0036064	M-H	C30H48O4	6.7133	C17568	neg	-	-	-	-	Lipids and lipid-like molecules	Prenol lipids	471.349	0.0300906	0	60.7	2.29372	123563-64-4	Quinone and hydroquinone lipids	4.684	4.002	4.525	5.268	5.474	5.452	5.138	5.116	5.14
neg_3504	Carbocyclic thromboxane A2	metab_8399	B(ii)	-	-	HMDB0249633	M-H2O-H	C22H36O3	6.7133	-	neg	-	-	-	-	Lipids and lipid-like molecules	Fatty Acyls	329.249	0.0197173	0	33	0.620727	-	Fatty acids and conjugates	4.765	4.59	4.668	4.744	4.342	4.565	4.603	4.62	4.608
neg_3506	Dodecylbenzenesulfonic Acid	metab_8401	B(i)	-	-	HMDB0031031;HMDB0059915	M-H	C18H30O3S	6.7133	-	neg	-	-	-	-	Benzenoids	Benzene and substituted derivatives	325.185	0.029391	70.5	0	1.63145	-	Benzenesulfonic acids and derivatives	5.392	5.238	5.305	5.682	5.894	5.587	5.694	5.686	5.71
neg_3510	Phthalate	metab_8406	B(i)	map01100;map02010	Metabolic pathways;ABC transporters	HMDB0002107	M-H	C8H6O4	6.7133	C01606	neg	-	-	Metabolism;Environmental Information Processing	Global and overview maps;Membrane transport	Benzenoids	Benzene and substituted derivatives	165.019	0.00939459	55.7	0	-3.71595	88-99-3	Benzoic acids and derivatives	4.864	4.667	4.762	4.91	5.173	4.884	4.852	4.856	4.861
neg_3522	3-Hydroxy-1-phenyl-1-eicosanone	metab_8419	B(ii)	-	-	HMDB0036371	M+FA-H	C26H44O2	6.7068	-	neg	-	-	-	-	Lipids and lipid-like molecules	Fatty Acyls	433.333	0.0139466	0	71.9	1.99867	-	Fatty alcohols	5.364	4.932	5.311	5.547	5.677	5.71	5.509	5.499	5.51
neg_3550	Capric acid	metab_8446	B(ii)	map01100;map00061	Metabolic pathways;Fatty acid biosynthesis	PW_C000391;HMDB0000511;LMFA01010010	M+K-2H	C10H20O2	6.6833	C01571	neg	Lipids	Fatty acids	Metabolism;Metabolism	Global and overview maps;Lipid metabolism	Lipids and lipid-like molecules	Fatty Acyls	209.095	0.00796386	0	45.6	-1.86678	334-48-5	Fatty acids and conjugates	5.507	5.407	5.475	5.567	5.562	5.537	5.565	5.572	5.567
neg_3584	Docosahexaenoic acid	metab_8483	B(ii)	map01040	Biosynthesis of unsaturated fatty acids	PW_C001472;LMFA01030185;HMDB0002183;LMFA01031176	M-H	C22H32O2	6.6235	C06429	neg	Lipids	Fatty acids	Metabolism	Lipid metabolism	Lipids and lipid-like molecules	Fatty Acyls	327.234	0.0199679	0	58.3	1.79947	6217-54-5	Fatty acids and conjugates	5.485	5.39	5.428	5.31	5.191	5.176	5.421	5.418	5.435
neg_3593	LysoPC(15:0/0:0)	metab_8491	B(ii)	map00564;map05231	Glycerophospholipid metabolism;Choline metabolism in cancer	HMDB0010381;HMDB0010375	M-H	C23H48NO7P	6.6001	C04230	neg	Lipids	Phospholipids	Metabolism;Human Diseases	Lipid metabolism;Cancer: overview	Lipids and lipid-like molecules	Glycerophospholipids	480.311	0.019127	0	71.5	2.3798	-	Glycerophosphocholines	6.692	6.49	6.638	6.77	6.85	6.786	6.723	6.72	6.735
neg_3600	PE(18:1/0:0)	metab_8500	B(i)	-	-	LMGP02050004	M-H	C23H46NO7P	6.5808	-	neg	-	-	-	-	-	-	478.295	0.0138593	95.5	0	2.2934	-	-	6.588	6.219	6.299	6.361	6.187	6.282	6.36	6.357	6.368
neg_3602	10Z-Nonadecenoic acid	metab_8502	B(ii)	-	-	LMFA01030362;HMDB0013622	M+FA-H	C19H36O2	6.577	-	neg	-	-	-	-	Lipids and lipid-like molecules	Fatty Acyls	341.27	0.0230968	0	83.5	1.73355	73033-09-7	Fatty acids and conjugates	4.847	4.924	4.86	5.348	5.06	5.249	5.128	5.125	5.143
neg_3606	3a,7a,12a-Trihydroxy-5b-cholestan-26-al	metab_8506	B(ii)	map01100;map00120	Metabolic pathways;Primary bile acid biosynthesis	HMDB0003533;PW_C001913	M-H	C27H46O4	6.5688	C01301	neg	-	-	Metabolism;Metabolism	Global and overview maps;Lipid metabolism	Lipids and lipid-like molecules	Steroids and steroid derivatives	433.333	0.014782	0	91.6	1.9911	3836-01-09	Bile acids, alcohols and derivatives	4.048	3.922	4.282	4.888	4.866	4.902	4.712	4.72	4.725
neg_3613	5-Cholesten-3beta-25-diol-3-sulfate	metab_8513	B(ii)	-	-	HMDB0259391	2M+FA-H	C27H46O5S	6.5488	-	neg	-	-	-	-	Lipids and lipid-like molecules	Steroids and steroid derivatives	1009.62	0.0327949	0	78.8	8.25808	-	Cholestane steroids	5.867	5.675	5.891	5.27	6.061	5.694	5.972	5.968	5.994
neg_3633	GPEtn(20:4/16:0)	metab_8534	B(i)	-	-	HMDB0009385;HMDB0009418	M-H	C41H74NO8P	6.5282	-	neg	-	-	-	-	Lipids and lipid-like molecules	Glycerophospholipids	738.51	0.0324109	32.3	0	2.87777	-	Glycerophosphoethanolamines	6.107	5.837	6.04	5.93	6.203	5.963	3.34	3.314	3.319
neg_3636	Adipostatin A	metab_8537	B(ii)	-	-	HMDB0031009;LMPK15030012	M+FA-H	C21H36O2	6.5282	C10809	neg	-	-	-	-	Benzenoids	Phenols	365.27	0.0217069	0	86.1	1.92272	3158-56-3	Benzenediols	4.318	4.055	4.307	4.998	5.061	5.073	4.788	4.785	4.802
neg_365	2-Hydroxypentanoic Acid	metab_8552	B(i)	-	-	HMDB0001863	M-H, M+FA-H	C5H10O3	3.7388	-	neg	-	-	-	-	Lipids and lipid-like molecules	Fatty Acyls	117.055	0.0339081	68.9	0	-7.80787	617-31-2	Fatty acids and conjugates	6.53	6.533	6.43	6.494	6.603	6.582	6.518	6.515	6.491
neg_3668	METENEPROST	metab_8570	B(ii)	-	-	HMDB0254509	M-H	C23H38O4	6.4883	-	neg	-	-	-	-	Lipids and lipid-like molecules	Fatty Acyls	377.271	0.0146325	0	55.5	2.16088	-	Fatty acids and conjugates	4.363	4.284	4.528	5.07	5.242	5.244	4.888	4.89	4.9
neg_3677	PC(17:2(9Z,12Z)/0:0)	metab_8580	B(ii)	-	-	HMDB0256157;LMGP01050127	M-H	C25H48NO7P	6.4741	-	neg	-	-	-	-	Lipids and lipid-like molecules	Glycerophospholipids	504.311	0.0169753	0	75.8	2.35977	-	Glycerophosphocholines	6.743	6.449	6.627	6.741	6.732	6.761	6.693	6.69	6.704
neg_3678	PE(18:2/0:0)	metab_8581	B(i)	-	-	-	M-H	C23H44NO7P	6.4741	-	neg	-	-	-	-	-	-	476.279	0.0176661	95.6	0	2.21117	-	-	7.147	6.85	6.837	6.976	6.754	6.846	6.937	6.933	6.948
neg_368	L-Glutamine	metab_8583	B(i)	map01100;map00630;map00220;map02010;map00230;map01240;map01232;map04964;map00470;map00910;map04978;map01230;map00240;map00250;map04974;map00970;map04727;map00750;map04724;map05230	Metabolic pathways;Glyoxylate and dicarboxylate metabolism;Arginine biosynthesis;ABC transporters;Purine metabolism;Biosynthesis of cofactors;Nucleotide metabolism;Proximal tubule bicarbonate reclamation;D-Amino acid metabolism;Nitrogen metabolism;Mineral absorption;Biosynthesis of amino acids;Pyrimidine metabolism;Alanine, aspartate and glutamate metabolism;Protein digestion and absorption;Amino…	PW_C000500;HMDB0003423;HMDB0000641;MJDBOTE0000775	M-H2O-H, M-H	C5H10N2O3	0.6242	C00064	neg	Peptides	Amino acids	Metabolism;Metabolism;Metabolism;Environmental Information Processing;Metabolism;Metabolism;Metabolism;Organismal Systems;Metabolism;Metabolism;Organismal Systems;Metabolism;Metabolism;Metabolism;Organismal Systems;Genetic Information Processing;Organismal Systems;Metabolism;Organismal Systems;Human Diseases	Global and overview maps;Carbohydrate metabolism;Amino acid metabolism;Membrane transport;Nucleotide metabolism;Global and overview maps;Global and overview maps;Excretory system;Metabolism of other amino acids;Energy metabolism;Digestive system;Global and overview maps;Nucleotide metabolism;Amino acid metabolism;Digestive system;Translation;Nervous system;Metabolism of cofactors and vitamins;Ner…	Organic acids and derivatives	Carboxylic acids and derivatives	145.061	0.0138281	69.6	0	-5.23375	5959-95-5;56-85-9	Amino acids, peptides, and analogues	5.714	5.551	5.559	5.986	5.894	5.991	5.77	5.781	5.773
neg_3680	2-Hydroxymyristic Acid	metab_8584	B(i)	-	-	LMFA01050484;HMDB0002261	M-H	C14H28O3	6.4741	-	neg	-	-	-	-	Lipids and lipid-like molecules	Fatty Acyls	243.197	0.0105287	51.2	0	0.531305	2507-55-3	Fatty acids and conjugates	5.352	5.506	5.237	5.246	5.126	5.26	5.375	5.374	5.382
neg_3684	(2R)-2-[[(1R,3S,4S)-3-[[4-(5-Benzyl-2-ethylpyrazol-3-yl)piperidin-1-yl]methyl]-4-(3-fluorophenyl)cyclopentyl]-methylamino]-3-methylbutanoic acid	metab_8588	B(ii)	-	-	HMDB0254924	M-H2O-H	C35H47FN4O2	6.4663	-	neg	-	-	-	-	Organic acids and derivatives	Carboxylic acids and derivatives	555.348	0.0126206	0	51.4	-3.62847	-	Amino acids, peptides, and analogues	3.949	4.691	4.575	4.521	4.355	4.586	4.751	4.748	4.758
neg_3685	12-hydroxyicosanoic acid	metab_8589	B(ii)	-	-	HMDB0061664	M+FA-H	C20H40O3	6.4663	-	neg	-	-	-	-	Lipids and lipid-like molecules	Fatty Acyls	373.297	0.035692	0	46.2	1.99107	-	Fatty acids and conjugates	2.853	4.88	2.877	4.541	3.848	4.671	4.141	4.138	4.166
neg_3694	24-Epibrassinolide	metab_8598	B(ii)	-	-	HMDB0041130;HMDB0034081	M-H2O-H	C28H48O6	6.4578	C11049	neg	-	-	-	-	Lipids and lipid-like molecules	Steroids and steroid derivatives	461.328	0.0140386	0	69.6	2.27299	78821-43-9;72962-43-7	Steroid lactones	4.303	3.75	4.514	5.539	5.566	5.628	5.22	5.217	5.229
neg_3697	PC(22:1(13Z)/LTE4)	metab_8601	B(ii)	-	-	HMDB0287901	M+Na-2H	C53H95N2O11PS	6.4492	-	neg	-	-	-	-	Not Available	Not Available	1019.61	0.0372673	0	59.7	-0.758407	-	Not Available	5.713	5.245	5.351	5.367	5.174	5.181	5.46	5.455	5.485
neg_3698	Glycocholic acid	metab_8602	B(ii)	map01100;map04979;map04976;map00120	Metabolic pathways;Cholesterol metabolism;Bile secretion;Primary bile acid biosynthesis	LMST05030001;HMDB0000331;PW_C000089;HMDB0000138	M+Cl	C26H43NO6	6.4492	C01921	neg	Steroids	24-Carbon atoms	Metabolism;Organismal Systems;Organismal Systems;Metabolism	Global and overview maps;Digestive system;Digestive system;Lipid metabolism	Lipids and lipid-like molecules	Steroids and steroid derivatives	500.279	0.0199749	0	56.8	2.20445	68753-51-5;475-31-0	Bile acids, alcohols and derivatives	7.116	6.808	6.858	6.827	6.589	6.635	6.925	6.921	6.937
neg_3711	PE(18:4(6Z,9Z,12Z,15Z)/22:1(13Z))	metab_8615	B(ii)	map01100;map00564;map00563;map04136;map05167;map04723;map04140	Metabolic pathways;Glycerophospholipid metabolism;Glycosylphosphatidylinositol (GPI)-anchor biosynthesis;Autophagy - other;Kaposi sarcoma-associated herpesvirus infection;Retrograde endocannabinoid signaling;Autophagy - animal	HMDB0009205;PW_C005253	M+FA-H	C45H80NO8P	6.4289	C00350	neg	Lipids	Phospholipids	Metabolism;Metabolism;Metabolism;Cellular Processes;Human Diseases;Organismal Systems;Cellular Processes	Global and overview maps;Lipid metabolism;Glycan biosynthesis and metabolism;Transport and catabolism;Infectious disease: viral;Nervous system;Transport and catabolism	Lipids and lipid-like molecules	Glycerophospholipids	838.562	0.0568261	0	40.6	2.55092	-	Glycerophosphoethanolamines	5.676	5.617	5.407	5.793	5.645	5.574	5.512	5.508	5.552
neg_3715	PS(20:4(5Z,8Z,11Z,14Z)/22:2(13Z,16Z))	metab_8619	B(ii)	map01100;map00564;map05146;map05322;map00260;map05140	Metabolic pathways;Glycerophospholipid metabolism;Amoebiasis;Systemic lupus erythematosus;Glycine, serine and threonine metabolism;Leishmaniasis	PW_C061067;LMGP03010646;HMDB0112648	M-H	C48H82NO10P	6.423	C02737	neg	Lipids	Phospholipids	Metabolism;Metabolism;Human Diseases;Human Diseases;Metabolism;Human Diseases	Global and overview maps;Lipid metabolism;Infectious disease: parasitic;Immune disease;Amino acid metabolism;Infectious disease: parasitic	Lipids and lipid-like molecules	Glycerophospholipids	862.562	0.0570989	0	46.1	2.36981	-	Glycerophosphoserines	5.843	5.66	5.569	5.835	5.829	5.594	5.691	5.648	5.692
neg_3719	Deoxyloganin	metab_8622	B(ii)	map01100	Metabolic pathways	HMDB0251007;LMPR0102070005	M+FA-H	C17H26O9	6.423	C06071	neg	-	-	Metabolism	Global and overview maps	Lipids and lipid-like molecules	Prenol lipids	419.154	0.130865	0	64.9	-4.84343	26660-57-1	Terpene glycosides	4.48	4.772	4.299	4.883	4.903	4.673	4.457	4.407	4.52
neg_3721	Psoralidin	metab_8625	B(ii)	-	-	LMPK12090007;HMDB0034050;MJDBOTE0001199	M+K-2H	C20H16O5	6.423	C10523	neg	-	-	-	-	Phenylpropanoids and polyketides	Isoflavonoids	373.046	0.0269042	0	39.7	-7.23939	18642-23-4	Coumestans	2.917	2.945	3.482	3.248	3.522	3.837	5.689	5.71	5.691
neg_3725	7-Epi-12-hydroxyjasmonic acid	metab_8628	B(ii)	-	-	HMDB0303749	M-H2O-H	C12H18O4	6.423	-	neg	-	-	-	-	Lipids and lipid-like molecules	Fatty Acyls	207.102	0.0212052	0	51.6	-1.16473	-	Lineolic acids and derivatives	4.386	4.539	4.259	4.555	4.385	4.39	4.339	4.321	4.326
neg_3730	PE(22:6/0:0)	metab_8633	B(i)	-	-	-	M-H	C27H44NO7P	6.415	-	neg	-	-	-	-	-	-	524.279	0.0105888	87.9	0	2.06952	-	-	7.142	6.682	6.774	6.394	6.468	6.288	6.807	6.798	6.802
neg_3731	Cortolone	metab_8634	B(ii)	map00140	Steroid hormone biosynthesis	LMST02030227;HMDB0003128	M+Na-2H	C21H34O5	6.415	C05481	neg	-	-	Metabolism	Lipid metabolism	Lipids and lipid-like molecules	Steroids and steroid derivatives	387.216	0.0174805	0	40	2.3036	516-42-7	Hydroxysteroids	5.188	5.47	5.243	5.637	5.636	5.476	5.31	5.304	5.319
neg_3740	1,24,25-trihydroxyvitamin D3	metab_8644	B(ii)	-	-	HMDB0244151	M+FA-H	C27H44O4	6.411	-	neg	-	-	-	-	Lipids and lipid-like molecules	Steroids and steroid derivatives	477.323	0.0115675	0	35.8	2.32735	-	Vitamin D and derivatives	4.675	4.272	4.62	5.563	5.602	5.706	5.213	5.222	5.215
neg_3742	Palmitelaidic acid	metab_8645	B(ii)	map01100;map00061	Metabolic pathways;Fatty acid biosynthesis	LMFA01030057;HMDB0003229;HMDB0012328	M+FA-H	C16H30O2	6.411	C08362	neg	Lipids	Fatty acids	Metabolism;Metabolism	Global and overview maps;Lipid metabolism	Lipids and lipid-like molecules	Fatty Acyls	299.223	0.0300517	0	34.7	1.24094	10030-73-6;373-49-9	Fatty acids and conjugates	4.987	4.85	4.888	5.021	4.847	4.992	4.97	4.948	4.972
neg_375	4-Hydroxyphenylacetaldehyde	metab_8652	B(ii)	map01100;map00350	Metabolic pathways;Tyrosine metabolism	HMDB0003767	M-H, M+FA-H	C8H8O2	3.8151	C03765	neg	-	-	Metabolism;Metabolism	Global and overview maps;Amino acid metabolism	Benzenoids	Benzene and substituted derivatives	181.05	0.0391463	0	56.6	-3.58111	7339-87-9	Phenylacetaldehydes	6.064	6.045	6.382	6.235	6.084	6.206	6.172	6.169	6.141
neg_3762	MG(i-15:0/0:0/0:0)	metab_8664	B(ii)	-	-	HMDB0072878	M-H	C18H36O4	6.3789	-	neg	-	-	-	-	Lipids and lipid-like molecules	Glycerolipids	315.255	0.00636306	0	36.3	1.82861	-	Monoradylglycerols	5.591	5.402	5.595	5.574	5.213	5.523	5.436	5.442	5.438
neg_3767	Ergocornine	metab_8668	B(ii)	-	-	HMDB0251906	M+Na-2H	C31H39N5O5	6.3728	C09162	neg	-	-	-	-	Alkaloids and derivatives	Ergoline and derivatives	582.273	0.0210699	0	87.1	5.95696	564-36-3	Lysergic acids and derivatives	5.424	5.134	5.408	4.706	5.509	5.023	5.187	5.183	5.2
neg_3781	Ethotoin	metab_8682	B(ii)	-	-	HMDB0014892	M+Cl	C11H12N2O2	6.3648	C07839	neg	-	-	-	-	Organoheterocyclic compounds	Azolidines	239.06	0.0422219	0	41.2	3.76857	86-35-1	Imidazolidines	3.324	3.219	3.334	3.366	3.434	3.454	4.666	4.671	4.637
neg_3787	10-hydroxy-11S,12S-epoxy-5Z,8Z,14Z-eicosatrienoic acid	metab_8686	B(ii)	map00590;map01100	Arachidonic acid metabolism;Metabolic pathways	LMFA03090003;HMDB0062479	M-H2O-H	C20H32O4	6.3568	C14810	neg	-	-	Metabolism;Metabolism	Lipid metabolism;Global and overview maps	Lipids and lipid-like molecules	Fatty Acyls	317.213	0.0195941	0	48.2	1.1552	-	Eicosanoids	5.876	5.892	5.661	5.481	5.416	5.309	5.597	5.58	5.585
neg_3789	Hexadecanedioic acid	metab_8688	B(ii)	map01100	Metabolic pathways	HMDB0000672;HMDB0000712;HMDB0304377;LMFA01170022	M-H	C16H30O4	6.3568	C08260;C19615	neg	-	-	Metabolism	Global and overview maps	Lipids and lipid-like molecules	Fatty Acyls	285.208	0.0175575	0	65.3	1.55981	42150-38-9;505-54-4	Fatty acids and conjugates	6.603	6.358	6.369	6.069	5.795	6.045	6.281	6.268	6.282
neg_3792	Dinoterb	metab_8692	B(i)	-	-	-	M-H	C10H12N2O5	6.3568	C18671	neg	-	-	-	-	-	-	239.067	0.0217172	39.8	0	0.0252786	1420-07-1	-	4.602	4.461	4.638	4.711	4.776	4.822	4.577	4.563	4.559
neg_3796	PE-NMe(22:4(7Z,10Z,13Z,16Z)/18:0)	metab_8696	B(ii)	map01100;map00564	Metabolic pathways;Glycerophospholipid metabolism	HMDB0113597;PW_C059726	M+FA-H	C46H84NO8P	6.3533	C01241	neg	-	-	Metabolism;Metabolism	Global and overview maps;Lipid metabolism	Lipids and lipid-like molecules	Glycerophospholipids	854.594	0.0319807	0	86.7	2.89858	-	Glycerophosphoethanolamines	7.22	7.492	7.597	7.379	6.643	7.361	7.325	7.347	7.322
neg_3799	Adrenic Acid	metab_8699	B(i)	map01040;map04216	Biosynthesis of unsaturated fatty acids;Ferroptosis	HMDB0002226;PW_C001506;LMFA04000050;LMFA01030178	M+FA-H	C22H36O2	6.3533	C16527	neg	-	-	Metabolism;Cellular Processes	Lipid metabolism;Cell growth and death	Lipids and lipid-like molecules	Fatty Acyls	377.27	0.0220536	53	0	2.209	28874-58-0	Fatty acids and conjugates	3.189	3.125	3.213	5.141	4.965	5.288	4.772	4.757	4.774
neg_3812	9(S)-HOTrE	metab_8714	B(ii)	map00592	alpha-Linolenic acid metabolism	HMDB0247705	2M+Hac-H	C18H30O3	6.3408	C16326	neg	-	-	Metabolism	Lipid metabolism	Lipids and lipid-like molecules	Fatty Acyls	647.454	0.193889	0	33.5	2.6624	-	Lineolic acids and derivatives	3.751	3.687	3.775	4.431	3.846	3.876	4.649	4.494	4.65
neg_3824	PE-NMe(18:0/20:3(8Z,11Z,14Z))	metab_8724	B(ii)	map01100;map00564	Metabolic pathways;Glycerophospholipid metabolism	HMDB0113097;PW_C059220	M+FA-H	C44H82NO8P	6.3328	C01241	neg	-	-	Metabolism;Metabolism	Global and overview maps;Lipid metabolism	Lipids and lipid-like molecules	Glycerophospholipids	828.578	0.0535547	0	85	2.44881	-	Glycerophosphoethanolamines	6.755	6.485	6.629	6.465	5.127	6.512	6.499	6.494	6.456
neg_3825	PE(15:0/22:2(13Z,16Z))	metab_8725	B(ii)	map01100;map00564;map00563;map04136;map05167;map04723;map04140	Metabolic pathways;Glycerophospholipid metabolism;Glycosylphosphatidylinositol (GPI)-anchor biosynthesis;Autophagy - other;Kaposi sarcoma-associated herpesvirus infection;Retrograde endocannabinoid signaling;Autophagy - animal	HMDB0008909;LMGP02010471;PW_C004957	M+FA-H	C42H80NO8P	6.3328	C00350	neg	Lipids	Phospholipids	Metabolism;Metabolism;Metabolism;Cellular Processes;Human Diseases;Organismal Systems;Cellular Processes	Global and overview maps;Lipid metabolism;Glycan biosynthesis and metabolism;Transport and catabolism;Infectious disease: viral;Nervous system;Transport and catabolism	Lipids and lipid-like molecules	Glycerophospholipids	802.563	0.019825	0	89	2.975	-	Glycerophosphoethanolamines	7.49	7.275	7.444	7.392	6.588	7.432	7.306	7.318	7.323
neg_3826	LysoPI(20:4(5Z,8Z,11Z,14Z)/0:0)	metab_8726	B(ii)	-	-	HMDB0061690	M-H	C29H49O12P	6.3328	-	neg	-	-	-	-	Lipids and lipid-like molecules	Glycerophospholipids	619.29	0.138408	0	59.1	2.47043	1246430-04-5	Glycerophosphoinositols	6.761	6.719	6.5	6.299	6.727	6.515	4.887	4.895	4.782
neg_3829	12,13-EpOME	metab_8729	B(ii)	map01100;map00591	Metabolic pathways;Linoleic acid metabolism	HMDB0004702	M+FA-H	C18H32O3	6.3328	C14826	neg	-	-	Metabolism;Metabolism	Global and overview maps;Lipid metabolism	Lipids and lipid-like molecules	Fatty Acyls	341.234	0.0438662	0	59.3	1.7135	-	Fatty acids and conjugates	3.964	4.032	4.16	4.808	4.708	4.813	4.454	4.488	4.456
neg_3831	Enoximone sulfoxide	metab_8732	B(ii)	-	-	HMDB0247510	M+Cl	C12H12N2O3S	6.3328	-	neg	-	-	-	-	Organic oxygen compounds	Organooxygen compounds	299.027	0.0315486	0	32.5	2.18375	-	Carbonyl compounds	3.655	3.717	3.688	3.755	3.29	3.34	5.49	5.514	5.492
neg_3841	12S-HHT	metab_8743	B(ii)	-	-	HMDB0012535	M-H	C17H28O3	6.3248	C20388	neg	-	-	-	-	Lipids and lipid-like molecules	Fatty Acyls	279.197	0.00637255	0	53.8	1.28543	54397-84-1	Fatty acids and conjugates	4.801	5	4.91	4.904	4.741	4.569	4.665	4.666	4.661
neg_3847	Calcitroic acid	metab_8749	B(ii)	-	-	HMDB0006472	M+FA-H	C23H34O4	6.3168	C18230	neg	-	-	-	-	Lipids and lipid-like molecules	Steroids and steroid derivatives	419.245	0.0382747	0	42.5	2.24858	71204-89-2	Vitamin D and derivatives	4.422	4.49	4.165	4.946	4.857	4.77	4.376	4.402	4.407
neg_3859	9,10-Epoxyoctadecanoic acid	metab_8761	B(ii)	-	-	LMFA02000326;HMDB0247617;HMDB0061650	M-H	C18H34O4	6.3092	C19418;C19620	neg	-	-	-	-	Lipids and lipid-like molecules	Fatty Acyls	313.239	0.0105082	0	47.5	1.77233	154966-80-0	Lineolic acids and derivatives	6.141	5.948	6.007	6.123	5.761	6.081	5.947	5.951	5.956
neg_3861	9-Tetradecenoic acid	metab_8764	B(ii)	-	-	HMDB0002000;HMDB0258881	M+FA-H	C14H26O2	6.3092	C08322	neg	-	-	-	-	Lipids and lipid-like molecules	Fatty Acyls	271.192	0.0103904	0	59.8	1.81044	544-64-9	Fatty acids and conjugates	5.102	5.021	5.064	5.1	4.931	4.998	5.024	5.029	5.033
neg_3872	(5alpha,6beta,14alpha,20R,22R)-5,6,14,20,27-Pentahydroxy-1-oxowith-24-enolide	metab_8775	B(ii)	-	-	HMDB0033198	M+FA-H	C28H42O8	6.2932	-	neg	-	-	-	-	Lipids and lipid-like molecules	Steroids and steroid derivatives	551.287	0.0247632	0	66.4	2.62432	222609-97-4	Steroid lactones	3.302	2.729	3.398	5.036	5.15	5.093	5.062	5.059	5.078
neg_3873	[(2R,3S,4S,6R,7S,8R)-4-Ethenyl-3-hydroxy-2,4,7,14-tetramethyl-9-oxo-6-tricyclo[5.4.3.01,8]tetradecanyl] 2-[2-(diethylamino)ethylsulfanyl]acetate	metab_8776	B(ii)	-	-	HMDB0257757	M-H2O-H	C28H47NO4S	6.2932	-	neg	-	-	-	-	Lipids and lipid-like molecules	Prenol lipids	474.302	0.0580031	0	68.4	-5.58623	-	Diterpenoids	4.528	4.11	4.28	4.596	5.061	4.573	4.392	4.349	4.394
neg_3874	2,3-dinor Prostaglandin E1	metab_8777	B(i)	-	-	-	M-H	C18H30O5	6.2932	-	neg	-	-	-	-	-	-	325.202	0.00593363	41.2	0	1.36369	-	-	4.687	4.596	4.69	5.303	5.337	5.438	5.008	5.004	5.009
neg_3885	6-Ethylchenodeoxycholic acid	metab_8786	B(ii)	-	-	HMDB0247056	M+FA-H	C26H44O4	6.2852	C15636	neg	-	-	-	-	Lipids and lipid-like molecules	Steroids and steroid derivatives	465.323	0.149136	0	72.1	2.2087	459789-99-2	Bile acids, alcohols and derivatives	2.969	0.4037	1.245	4.513	4.676	5.239	3.934	4.044	3.936
neg_3890	9,10-DHOME	metab_8792	B(ii)	map00591	Linoleic acid metabolism	HMDB0004704	M+FA-H	C18H34O4	6.2852	C14828	neg	-	-	Metabolism	Lipid metabolism	Lipids and lipid-like molecules	Fatty Acyls	359.245	0.0630719	0	82.4	2.12835	125356-86-7	Fatty acids and conjugates	5.007	4.007	4.831	3.293	2.514	3.538	4.122	4.118	4.072
neg_3911	Goshuyic acid	metab_8811	B(ii)	-	-	HMDB0000560;LMFA01030257	M+FA-H	C14H24O2	6.2692	-	neg	-	-	-	-	Lipids and lipid-like molecules	Fatty Acyls	269.176	0.011834	0	50.1	1.8937	39039-37-7	Fatty acids and conjugates	4.983	4.921	4.924	5.168	5.141	5.197	5.011	5.003	5.013
neg_392	P-CHLOROPHENYLALANINE	metab_8820	B(i)	-	-	HMDB0033261	M-H, M+FA-H	C9H10ClNO2	3.8151	-	neg	-	-	-	-	Phenylpropanoids and polyketides	2-arylbenzofuran flavonoids	198.032	0.0231176	57.7	0	-1.44805	101365-03-1	Not Available	6.839	6.751	6.795	6.763	6.77	6.796	6.744	6.732	6.725
neg_3923	N'-nitrosoanabasine	metab_8824	B(ii)	-	-	HMDB0041939	M+FA-H	C10H13N3O	6.2606	C19477	neg	-	-	-	-	Alkaloids and derivatives	Not Available	236.105	0.0737167	0	47.7	7.32355	37620-20-5;1133-64-8	Not Available	4.267	4.338	4.261	4.117	4.09	4.101	4.153	4.216	4.197
neg_3929	Ponasteroside A	metab_8830	B(ii)	-	-	HMDB0034091	M-H2O-H	C33H54O11	6.2526	-	neg	-	-	-	-	Lipids and lipid-like molecules	Steroids and steroid derivatives	607.35	0.0384365	0	31.4	2.37229	20117-33-3	Steroidal glycosides	5.175	4.678	5.248	3.733	3.729	3.759	4.791	4.818	4.822
neg_3932	Chenodeoxycholic Acid	metab_8834	B(i)	map01100;map04976;map00120	Metabolic pathways;Bile secretion;Primary bile acid biosynthesis	LMST04010032;HMDB0000518;PW_C000397;MJDBOTE0001132	M+FA-H	C24H40O4	6.2526	C02528	neg	Steroids	24-Carbon atoms	Metabolism;Organismal Systems;Metabolism	Global and overview maps;Digestive system;Lipid metabolism	Lipids and lipid-like molecules	Steroids and steroid derivatives	437.292	0.00788438	95.4	0	2.10321	474-25-9	Bile acids, alcohols and derivatives	3.831	4.635	3.855	5.59	5.547	5.532	5.452	5.452	5.458
neg_3933	Deoxycholic Acid	metab_8835	B(i)	map04976	Bile secretion	LMST04010040;PW_C000487;HMDB0000626;MJDBOTE0000359	M-H	C24H40O4	6.2526	C04483	neg	Steroids	24-Carbon atoms	Organismal Systems	Digestive system	Lipids and lipid-like molecules	Steroids and steroid derivatives	391.286	0.011515	71.9	0	2.26034	83-44-3	Bile acids, alcohols and derivatives	3.777	4.797	4.45	5.752	5.805	5.734	5.699	5.704	5.709
neg_3941	5-Heptyltetrahydro-2-oxo-3-furancarboxylic acid	metab_8844	B(ii)	-	-	HMDB0030994	M-H	C12H20O4	6.2526	-	neg	-	-	-	-	Organoheterocyclic compounds	Lactones	227.129	0.0193991	0	36.4	-0.176827	-	Gamma butyrolactones	5.436	5.176	5.688	5.4	5.423	5.406	5.562	5.574	5.579
neg_3957	3-Hydroxy-6,8-dimethoxy-7(11)-eremophilen-12,8-olide	metab_8859	B(ii)	-	-	HMDB0040756	M-H2O-H	C17H26O5	6.2366	-	neg	-	-	-	-	Lipids and lipid-like molecules	Prenol lipids	291.161	0.0296585	0	55.9	1.5764	162613-65-2	Terpene lactones	4.119	4.174	4.13	4.579	4.577	4.708	4.437	4.413	4.418
neg_3966	15-Keto-prostaglandin F2a	metab_8869	B(ii)	map00590	Arachidonic acid metabolism	HMDB0004240	M-H	C20H32O5	6.2286	C05960	neg	-	-	Metabolism	Lipid metabolism	Lipids and lipid-like molecules	Fatty Acyls	351.218	0.00842445	0	30.7	1.56458	35850-13-6	Eicosanoids	5.223	5.337	5.129	5.335	5.23	5.138	5.158	5.151	5.157
neg_3967	Abietic Acid	metab_8870	B(i)	map01100	Metabolic pathways	LMPR0104050001;HMDB0247751	M+FA-H	C20H30O2	6.2286	C06087	neg	-	-	Metabolism	Global and overview maps	Lipids and lipid-like molecules	Prenol lipids	347.223	0.0047615	77.5	0	2.048	514-10-3	Diterpenoids	3.694	3.161	2.956	4.584	4.323	4.47	4.318	4.315	4.314
neg_397	Ethyl hydrogen sulfate	metab_8873	B(ii)	-	-	HMDB0031233	M-H, M+FA-H	C2H6O4S	0.6321	-	neg	-	-	-	-	Organic acids and derivatives	Organic sulfuric acids and derivatives	124.991	0.018075	0	30.4	-6.88111	540-82-9	Sulfuric acid esters	4.261	4.294	4.478	4.065	4.378	3.869	4.814	4.829	4.816
neg_3982	Cyclohexanecarboxylic acid	metab_8887	B(ii)	map01100	Metabolic pathways	HMDB0031342	2M-H	C7H12O2	6.2206	C09822	neg	-	-	Metabolism	Global and overview maps	Organic acids and derivatives	Carboxylic acids and derivatives	255.16	0.0112743	0	38.7	0.971984	98-89-5	Carboxylic acids	5.852	5.837	5.821	5.909	5.774	5.913	5.878	5.883	5.888
neg_3996	PI(18:0/20:4(5Z,8Z,11Z,14Z))	metab_8900	B(ii)	-	-	LMGP06010010;HMDB0009815	M-H	C47H83O13P	6.2046	-	neg	-	-	-	-	Lipids and lipid-like molecules	Glycerophospholipids	885.552	0.0368888	0	60.5	2.92597	206059-96-3	Glycerophosphoinositols	6.518	6.377	6.514	6.826	6.714	6.766	6.675	6.644	6.652
neg_4008	Alantolactone	metab_8915	B(ii)	-	-	HMDB0035906;LMPR0103190013;MJDBOTE0001021	M+FA-H	C15H20O2	6.2046	C09289	neg	-	-	-	-	Lipids and lipid-like molecules	Prenol lipids	277.144	0.00539461	0	64	-1.43553	546-43-0	Terpene lactones	4.63	4.588	4.634	4.652	4.625	4.752	4.69	4.687	4.685
neg_4019	1-(4-O-beta-D-glucopyranosyl-3-methoxyphenyl)-3,5-dihydroxydecane	metab_8926	B(ii)	-	-	HMDB0303085	M+Na-2H	C25H42O7	6.1966	-	neg	-	-	-	-	Organic oxygen compounds	Organooxygen compounds	475.269	0.0247179	0	44.8	2.39879	-	Carbohydrates and carbohydrate conjugates	5.218	5.721	5.684	6.369	6.296	6.277	6.264	6.261	6.281
neg_4050	Arg Gly Asp	metab_8960	B(i)	-	-	-	M-H	C12H22N6O6	6.1806	-	neg	-	-	-	-	-	-	345.156	0.0122703	47.2	0	9.09625	-	-	4.765	4.845	4.888	4.841	5.248	4.893	5.151	5.148	5.158
neg_4053	(Z)-4-Hydroxy-6-dodecenoic acid lactone	metab_8963	B(ii)	-	-	HMDB0032331;LMFA07040067	M+FA-H	C12H20O2	6.1806	C03107	neg	-	-	-	-	Organoheterocyclic compounds	Lactones	241.145	0.0106698	0	36.2	0.601704	18679-18-0	Gamma butyrolactones	4.702	4.827	4.763	4.777	4.674	4.748	4.809	4.817	4.81
neg_4056	Cholic acid glucuronide	metab_8965	B(ii)	-	-	LMST05010044;HMDB0002577	M-H	C30H48O11	6.1726	-	neg	-	-	-	-	Lipids and lipid-like molecules	Steroids and steroid derivatives	583.314	0.0104479	0	43.7	2.26054	76060-22-5	Steroidal glycosides	4.488	4.424	4.512	6.219	6.071	5.917	5.978	5.976	5.984
neg_4064	11b-Hydroxyprogesterone	metab_8972	B(ii)	map00140	Steroid hormone biosynthesis	PW_C002030;HMDB0004031;HMDB0304821	M-H	C20H28O4	6.1726	C05498	neg	-	-	Metabolism	Lipid metabolism	Lipids and lipid-like molecules	Steroids and steroid derivatives	331.192	0.0133288	0	55.1	1.83393	600-57-7	Pregnane steroids	5.101	5.181	5.396	5.239	5.399	5.426	5.165	5.171	5.176
neg_4066	Linoleic Acid	metab_8974	B(i)	map01100;map00591;map01040	Metabolic pathways;Linoleic acid metabolism;Biosynthesis of unsaturated fatty acids	HMDB0247706;PW_C000530;LMFA01030120;HMDB0000673;HMDB0006270;MJDBOTE0000548	M-H	C18H32O2	6.1726	C01595	neg	Lipids	Fatty acids	Metabolism;Metabolism;Metabolism	Global and overview maps;Lipid metabolism;Lipid metabolism	Lipids and lipid-like molecules	Fatty Acyls	279.233	0.0429205	81	0	1.40067	60-33-3;506-21-8	Lineolic acids and derivatives	4.682	4.799	4.541	4.31	4.279	4.342	4.467	4.435	4.468
neg_4071	Lovastatin	metab_8980	B(ii)	-	-	HMDB0248085;HMDB0014372;PW_C008769;MJDBOTE0001458	M-H	C24H36O5	6.1646	C07074	neg	-	-	-	-	Organoheterocyclic compounds	Lactones	403.25	0.038247	0	83.5	1.90792	75330-75-5	Delta valerolactones	2.019	3.367	2.013	4.899	4.487	4.683	4.644	4.642	4.671
neg_4076	Dodecyl Hydrogen Sulfate	metab_8984	B(i)	-	-	-	M-H	C12H26O4S	6.1646	-	neg	-	-	-	-	-	-	265.148	0.0241518	49.6	0	1.82689	-	-	5.954	5.851	7.048	6.037	6.47	5.953	5.677	5.692	5.697
neg_4082	(9Z)-12-oxo-dodec-9-enoate	metab_8991	B(ii)	-	-	HMDB0303984	2M+FA-H	C12H19O3-	6.1566	-	neg	-	-	-	-	Lipids and lipid-like molecules	Fatty Acyls	467.266	0.0041639	0	47.7	1.93242	-	Fatty acids and conjugates	3.171	3.107	3.297	5.087	4.35	4.725	4.867	4.864	4.864
neg_4100	3a,6b,7a,12a-Tetrahydroxy-5b-cholanoic acid	metab_9012	B(ii)	map01100;map00400;map00051	Metabolic pathways;Phenylalanine, tyrosine and tryptophan biosynthesis;Fructose and mannose metabolism	HMDB0000399	M+FA-H	C24H40O6	6.1485	C01094	neg	-	-	Metabolism;Metabolism;Metabolism	Global and overview maps;Amino acid metabolism;Carbohydrate metabolism	Organic oxygen compounds	Organooxygen compounds	469.282	0.0248128	0	61.1	2.31266	80875-93-0	Carbohydrates and carbohydrate conjugates	3.935	4.784	4.078	6.307	5.682	5.911	6.081	6.097	6.102
neg_4101	Magestin	metab_9013	B(ii)	-	-	HMDB0014495;HMDB0254302	M+Na-2H	C24H32O4	6.1485	C07120	neg	-	-	-	-	Lipids and lipid-like molecules	Steroids and steroid derivatives	405.206	0.0416476	0	40.7	2.76946	3562-63-8	Pregnane steroids	5.047	5.165	4.942	5.343	5.141	4.825	4.979	4.976	4.946
neg_4103	9,10,13-TriHOME	metab_9015	B(ii)	map00591	Linoleic acid metabolism	HMDB0004710	M-H	C18H34O5	6.1485	C14835	neg	-	-	Metabolism	Lipid metabolism	Lipids and lipid-like molecules	Fatty Acyls	329.234	0.019252	0	50.8	1.52598	29907-57-1	Fatty acids and conjugates	5.695	5.807	6.071	5.766	5.683	5.952	5.76	5.771	5.776
neg_4104	1-Cyclohexene-1-carboxylic acid	metab_9016	B(ii)	-	-	HMDB0243852	2M-H	C7H10O2	6.1485	C12101	neg	-	-	-	-	Organic acids and derivatives	Carboxylic acids and derivatives	251.129	0.0314171	0	40.1	0.598669	636-82-8	Carboxylic acids	4.781	4.894	4.687	4.822	4.8	4.821	4.828	4.852	4.851
neg_4115	Traumatic acid	metab_9028	B(ii)	map00592	alpha-Linolenic acid metabolism	LMFA01170002;HMDB0000933	M-H	C12H20O4	6.1345	C16308	neg	-	-	Metabolism	Lipid metabolism	Lipids and lipid-like molecules	Fatty Acyls	227.129	0.0252822	0	48.9	-0.277379	6402-36-4	Fatty acids and conjugates	5.309	5.474	5.303	5.242	5.047	5.196	5.357	5.374	5.378
neg_4118	Canavalioside	metab_9031	B(ii)	-	-	HMDB0036317	M+Cl	C26H42O12	6.1265	-	neg	-	-	-	-	Lipids and lipid-like molecules	Prenol lipids	581.242	0.0484403	0	53.2	8.26618	316141-31-8	Terpene glycosides	3.561	3.483	3.359	4.791	5.292	4.963	4.714	4.751	4.715
neg_4120	Lovastatin acid	metab_9034	B(ii)	map01100	Metabolic pathways	HMDB0254177	M-H	C24H38O6	6.1265	C21130	neg	-	-	Metabolism	Global and overview maps	Organic acids and derivatives	Hydroxy acids and derivatives	421.26	0.0095829	0	59.3	2.06269	75225-51-3	Medium-chain hydroxy acids and derivatives	4.251	4.427	4.465	5.465	5.023	5.28	5.309	5.313	5.318
neg_4125	Benzamide, N-[2-[4-(cyclopropylcarbonyl)-3-methyl-1-piperazinyl]-1-[[7-(1,1-dimethylethyl)-1H-indol-3-yl]methyl]-2-oxoethyl]-4-nitro-	metab_9038	B(ii)	-	-	HMDB0258400	M+Na-2H	C31H37N5O5	6.1205	-	neg	-	-	-	-	Benzenoids	Benzene and substituted derivatives	580.258	0.0223124	0	84.7	6.14374	-	Benzoic acids and derivatives	4.951	5.456	5.155	4.937	5.322	5.266	5.088	5.103	5.107
neg_4127	6-Keto-prostaglandin F1a	metab_9040	B(ii)	map00590;map01100	Arachidonic acid metabolism;Metabolic pathways	HMDB0002886;PW_C001726	M-H	C20H34O6	6.1205	C05961	neg	-	-	Metabolism;Metabolism	Lipid metabolism;Global and overview maps	Lipids and lipid-like molecules	Fatty Acyls	369.229	0.0424025	0	45.9	1.43809	58962-34-8	Eicosanoids	5.907	6.078	5.898	6.026	5.941	5.69	5.8	5.83	5.835
neg_4136	1,2-Cyclohexanediol, 1-methyl-4-(1-methylethenyl)-	metab_9046	B(ii)	-	-	HMDB0256048	M+FA-H	C10H18O2	6.1125	C18020	neg	-	-	-	-	Lipids and lipid-like molecules	Prenol lipids	215.129	0.0345146	0	44.4	-0.947357	-	Monoterpenoids	4.669	4.766	4.977	4.647	4.844	4.683	4.914	4.937	4.942
neg_4137	5-Methoxyindoleacetate	metab_9047	B(ii)	map00380	Tryptophan metabolism	PW_C002060;HMDB0004096	3M-H	C11H11NO3	6.1085	C05660	neg	-	-	Metabolism	Amino acid metabolism	Organoheterocyclic compounds	Indoles and derivatives	614.211	0.0948116	0	69.1	-5.09944	3471-31-6	Indolyl carboxylic acids and derivatives	5.528	5.458	5.46	5.034	5.305	5.219	5.355	5.355	5.425
neg_4152	3,4-dimethylidenehexanedioylcarnitine	metab_9064	B(ii)	-	-	HMDB0241045	M-H2O-H	C15H23NO6	6.0994	-	neg	-	-	-	-	Lipids and lipid-like molecules	Fatty Acyls	294.135	0.041938	0	35.5	1.92569	-	Fatty acid esters	4.67	4.822	4.931	3.174	3.915	3.821	4.66	4.628	4.63
neg_4154	Phenylpyruvic Acid	metab_9066	B(i)	map01100;map01210;map00470;map01230;map00360;map00400	Metabolic pathways;2-Oxocarboxylic acid metabolism;D-Amino acid metabolism;Biosynthesis of amino acids;Phenylalanine metabolism;Phenylalanine, tyrosine and tryptophan biosynthesis	PW_C000131;HMDB0000205;HMDB0304081;MJDBOTE0000608	M-H	C9H8O3	6.0994	C00166	neg	-	-	Metabolism;Metabolism;Metabolism;Metabolism;Metabolism;Metabolism	Global and overview maps;Global and overview maps;Metabolism of other amino acids;Global and overview maps;Amino acid metabolism;Amino acid metabolism	Benzenoids	Benzene and substituted derivatives	163.039	0.0020188	50.4	0	-3.92493	156-06-9	Phenylpyruvic acid derivatives	4.426	4.082	5.127	5.026	4.663	4.997	4.753	4.755	4.754
neg_4167	Gevotroline	metab_9079	B(ii)	-	-	HMDB0252705	M-H2O-H	C19H20FN3	6.0834	-	neg	-	-	-	-	Organoheterocyclic compounds	Indoles and derivatives	290.144	0.0288275	0	34.4	-8.48125	-	Indoles	4.385	4.593	4.534	4.888	4.879	4.906	4.693	4.715	4.693
neg_4172	Anamorelin	metab_9085	B(ii)	-	-	HMDB0248383	M+Cl	C31H42N6O3	6.0754	-	neg	-	-	-	-	Organic acids and derivatives	Carboxylic acids and derivatives	581.298	0.016626	0	66.4	-5.6964	-	Amino acids, peptides, and analogues	4.681	4.615	4.725	5.547	5.517	5.265	5.307	5.304	5.318
neg_4173	N-[(3a,5b,7a)-3-hydroxy-24-oxo-7-(sulfooxy)cholan-24-yl]-Glycine	metab_9086	B(ii)	-	-	HMDB0002496	M-H2O-H	C26H43NO8S	6.0754	C01324	neg	-	-	-	-	Homogeneous non-metal compounds	Homogeneous halogens	510.254	0.0142943	0	33.7	1.91564	67030-55-1	Not Available	5.495	5.717	5.545	4.767	5.465	5.168	5.466	5.469	5.478
neg_4187	Aldosterone	metab_9101	B(ii)	map01100;map00140;map04925;map04960	Metabolic pathways;Steroid hormone biosynthesis;Aldosterone synthesis and secretion;Aldosterone-regulated sodium reabsorption	PW_C000026;LMST02030026;HMDB0000037	M-H	C21H28O5	6.0689	C01780	neg	Steroids;Hormones and transmitters	21-Carbon atoms;Steroid hormones	Metabolism;Metabolism;Organismal Systems;Organismal Systems	Global and overview maps;Lipid metabolism;Endocrine system;Excretory system	Lipids and lipid-like molecules	Steroids and steroid derivatives	359.188	0.0316974	0	73.5	3.97233	52-39-1	Hydroxysteroids	4.298	4.807	5.1	4.667	4.616	4.825	4.671	4.668	4.646
neg_4196	Pinometostat	metab_9110	B(ii)	-	-	HMDB0256563	M+Na-2H	C30H42N8O3	6.0624	-	neg	-	-	-	-	Nucleosides, nucleotides, and analogues	5''-deoxyribonucleosides	583.314	0.0106527	0	50.1	2.28794	-	Not Available	4.561	5.145	4.442	6.664	6.428	6.34	6.382	6.386	6.391
neg_4204	Sebacic Acid	metab_9118	B(i)	-	-	HMDB0000792;LMFA01170006;MJDBOTE0000540	M-H	C10H18O4	6.0538	C08277	neg	-	-	-	-	Lipids and lipid-like molecules	Fatty Acyls	201.113	0.00386688	61.3	0	-1.33166	111-20-6	Fatty acids and conjugates	5.618	5.607	5.632	5.353	5.397	5.319	5.572	5.569	5.57
neg_4214	3'-Deoxythymidine-5'-monophosphate	metab_9127	B(ii)	-	-	HMDB0250899	M-H2O-H	C10H15N2O7P	6.0437	-	neg	-	-	-	-	Nucleosides, nucleotides, and analogues	Pyrimidine nucleotides	287.045	0.0204605	0	40.8	3.76806	-	Pyrimidine deoxyribonucleotides	2.578	2.558	2.718	2.771	2.673	2.703	5.164	5.177	5.182
neg_4216	3-Carboxy-4-Methyl-5-Propyl-2-Furanpropanoic Acid	metab_9129	B(i)	-	-	HMDB0061112;LMFA01150004	M-H	C12H16O5	6.0437	-	neg	-	-	-	-	Lipids and lipid-like molecules	Fatty Acyls	239.093	0.0105401	44.1	0	0.555167	86879-39-2	Fatty acids and conjugates	4.208	4.546	4.493	4.346	4.329	4.433	4.645	4.653	4.646
neg_4219	13-Hydroxy-9-methoxy-10-oxo-11-octadecenoic acid	metab_9132	B(ii)	-	-	HMDB0040901	M+FA-H	C19H34O5	6.0396	-	neg	-	-	-	-	Lipids and lipid-like molecules	Fatty Acyls	387.24	0.0126936	0	31	2.5862	150147-08-3	Lineolic acids and derivatives	5.236	5.229	5.182	4.833	4.819	4.482	4.932	4.936	4.925
neg_4278	8-Amino-7-oxononanoic acid	metab_9197	B(ii)	map01100;map00780;map01240	Metabolic pathways;Biotin metabolism;Biosynthesis of cofactors	LMFA01060168;HMDB0240687	M-H	C9H17NO3	5.9879	C01092	neg	-	-	Metabolism;Metabolism;Metabolism	Global and overview maps;Metabolism of cofactors and vitamins;Global and overview maps	Lipids and lipid-like molecules	Fatty Acyls	186.113	0.0036982	0	48.9	-1.98644	682799-71-9	Fatty acids and conjugates	5.149	5.393	5.152	5.124	4.928	4.874	5.17	5.169	5.172
neg_4279	PC(18:0/18:2(9Z,12Z))	metab_9198	B(ii)	map01100;map00564;map00590;map00591;map00592;map05231;map04723	Metabolic pathways;Glycerophospholipid metabolism;Arachidonic acid metabolism;Linoleic acid metabolism;alpha-Linolenic acid metabolism;Choline metabolism in cancer;Retrograde endocannabinoid signaling	PW_C004088;HMDB0008039;LMGP01010768	M+FA-H	C44H84NO8P	5.9841	C00157	neg	Lipids	Phospholipids	Metabolism;Metabolism;Metabolism;Metabolism;Metabolism;Human Diseases;Organismal Systems	Global and overview maps;Lipid metabolism;Lipid metabolism;Lipid metabolism;Lipid metabolism;Cancer: overview;Nervous system	Lipids and lipid-like molecules	Glycerophospholipids	830.594	0.0696441	0	92.8	2.54077	27098-24-4	Glycerophosphocholines	6.669	6.563	6.748	6.761	6.963	6.812	6.695	6.747	6.698
neg_4285	(+)-1,2-Epoxyneomenthyl acetate	metab_9204	B(ii)	-	-	HMDB0302747	M+FA-H	C12H20O3	5.9795	-	neg	-	-	-	-	Organoheterocyclic compounds	Oxepanes	257.14	0.0226727	0	37.2	1.56633	-	Not Available	3.146	3.573	3.114	2.494	2.557	2.519	3.745	3.742	3.76
neg_4303	4-Allylpyrocatechol sulfate	metab_9225	B(ii)	-	-	HMDB0304934	M-H	C9H10O5S	5.9576	-	neg	-	-	-	-	Organic acids and derivatives	Organic sulfuric acids and derivatives	229.018	0.0128031	0	53.7	0.274526	-	Arylsulfates	3.317	3.874	3.341	4.006	4.273	3.966	4.281	4.287	4.292
neg_4314	4-Nitrophenol	metab_9237	B(i)	-	-	HMDB0041950;HMDB0001232;MJDBOTE0000622	M-H	C6H5NO3	5.9495	C00870;C06813	neg	-	-	-	-	Benzenoids	Benzene and substituted derivatives	138.019	0.0144593	53	0	-5.66651	100-02-7;98-95-3	Nitrobenzenes	5.066	4.972	5.042	5.133	5.154	5.155	5.134	5.133	5.144
neg_4320	Bilirubin glucuronide	metab_9244	B(ii)	map01100;map01240;map00860;map00040;map04976;map00053	Metabolic pathways;Biosynthesis of cofactors;Porphyrin metabolism;Pentose and glucuronate interconversions;Bile secretion;Ascorbate and aldarate metabolism	HMDB0010332;HMDB0003325;HMDB0060169	M-H	C39H44N4O12	5.9406	C05787;C03374;C03033	neg	-	-	Metabolism;Metabolism;Metabolism;Metabolism;Organismal Systems;Metabolism	Global and overview maps;Global and overview maps;Metabolism of cofactors and vitamins;Carbohydrate metabolism;Digestive system;Carbohydrate metabolism	Organoheterocyclic compounds	Tetrapyrroles and derivatives	759.29	0.0185229	0	68.8	2.71586	17459-92-6	Bilirubins	5.11	4.554	5.001	5.247	5.175	5.307	5.331	5.328	5.315
neg_4332	Lamivudine sulfoxide	metab_9257	B(ii)	-	-	HMDB0060599;PW_C040661	M-H2O-H	C8H11N3O4S	5.9291	-	neg	-	-	-	-	Nucleosides, nucleotides, and analogues	Nucleoside and nucleotide analogues	226.028	0.0125942	0	37.2	-6.16281	-	Not Available	5.619	5.546	5.959	5.486	5.693	5.515	5.696	5.706	5.698
neg_4361	PC(20:2(11Z,14Z)/PGE1)	metab_9288	B(ii)	-	-	HMDB0287232	M+Cl	C48H86NO11P	5.8742	-	neg	-	-	-	-	Not Available	Not Available	918.569	0.0219852	0	98.6	6.69325	-	Not Available	4.41	5.16	4.16	3.308	3.304	3.334	4.819	4.801	4.805
neg_4369	4-Ethylphenylsulfate	metab_9296	B(ii)	-	-	HMDB0062551	M-H	C8H10O4S	5.8703	-	neg	-	-	-	-	Not Available	Not Available	201.022	0.0145984	0	32.5	-1.18797	-	Not Available	4.49	4.913	5.163	5.405	5.38	5.383	5.297	5.305	5.31
neg_4372	Hymenoxon	metab_9300	B(ii)	-	-	HMDB0253305	M+Cl	C15H22O5	5.8664	C09482	neg	-	-	-	-	Organoheterocyclic compounds	Oxanes	317.115	0.0108051	0	56.8	-4.09468	57377-32-9	Not Available	4.323	4.247	4.624	4.909	5.061	5.089	4.898	4.895	4.889
neg_4387	Indoleacetaldehyde	metab_9315	B(ii)	map01100;map00380	Metabolic pathways;Tryptophan metabolism	HMDB0001190;PW_C000926	M+FA-H	C10H9NO	5.8193	C00637	neg	-	-	Metabolism;Metabolism	Global and overview maps;Amino acid metabolism	Organoheterocyclic compounds	Indoles and derivatives	204.066	0.0121761	0	38.9	-1.19224	2591-98-2	Indoles	4.097	4.359	4.502	5.033	4.653	4.798	4.81	4.807	4.799
neg_44	L-Ascorbic acid	metab_9328	B(i)	map01100;map00480;map01240;map04977;map00053;map04066	Metabolic pathways;Glutathione metabolism;Biosynthesis of cofactors;Vitamin digestion and absorption;Ascorbate and aldarate metabolism;HIF-1 signaling pathway	HMDB0000044	M-H, M+Cl, 2M-H	C6H8O6	0.6877	C01041;C00072	neg	-;Vitamins and cofactors	-;Vitamins	Metabolism;Metabolism;Metabolism;Organismal Systems;Metabolism;Environmental Information Processing	Global and overview maps;Metabolism of other amino acids;Global and overview maps;Digestive system;Carbohydrate metabolism;Signal transduction	Organoheterocyclic compounds	Dihydrofurans	175.024	0.0689189	48.5	0	-2.89876	50-81-7	Furanones	6.547	6.247	5.784	4.753	5.798	5.099	6.119	6.115	6.064
neg_441	Indolelactic acid	metab_9339	B(ii)	-	-	HMDB0000671	M-H2O-H, M-H	C11H11NO3	5.5646	C02043	neg	-	-	-	-	Organoheterocyclic compounds	Indoles and derivatives	204.066	0.0112198	0	60.8	-0.988934	7417-65-4	Indolyl carboxylic acids and derivatives	5.798	5.752	6.076	5.934	5.794	5.884	5.915	5.912	5.906
neg_4438	N6-(Delta2-Isopentenyl)-adenine	metab_9370	B(i)	-	-	HMDB0245646	M-H	C10H13N5	5.4972	C04083	neg	-	-	-	-	Organoheterocyclic compounds	Imidazopyrimidines	202.108	0.0116848	58.2	0	-7.66643	2365-40-4	Purines and purine derivatives	5.201	4.693	5.263	5.108	4.794	5.137	5.1	5.097	5.09
neg_4480	4-Hydroxynonenal	metab_9414	B(ii)	map05225;map05200	Hepatocellular carcinoma;Pathways in cancer	HMDB0004362;LMFA06000051;HMDB0245269	M+FA-H	C9H16O2	5.1484	C21642	neg	-	-	Human Diseases;Human Diseases	Cancer: specific types;Cancer: overview	Lipids and lipid-like molecules	Fatty Acyls	201.113	0.015239	0	36.3	-1.57466	75899-68-2	Fatty alcohols	5.336	5.381	5.458	4.825	4.87	4.846	5.284	5.278	5.271
neg_451	5-(4-Methyl-5-Oxo-2H-Furan-3-Yl)Pentanoic Acid	metab_9447	B(i)	-	-	-	M-H, M+Na-2H	C10H14O4	5.8117	-	neg	-	-	-	-	-	-	197.082	0.0220121	68.7	0	-1.31971	-	-	4.98	5.247	5.29	4.318	4.492	4.4	5.125	5.141	5.125
neg_453	Glutamylglutamine	metab_9468	B(ii)	-	-	HMDB0028817	M-H, M+Na-2H	C10H17N3O6	0.6718	-	neg	-	-	-	-	Organic acids and derivatives	Carboxylic acids and derivatives	274.105	0.012678	0	50.8	1.93383	26848-14-6	Amino acids, peptides, and analogues	4.866	4.72	5.008	5.063	4.991	5.194	5.192	5.202	5.194
neg_456	Codeinone	metab_9501	B(ii)	map01100	Metabolic pathways	HMDB0304293	M+Cl, M+FA-H	C18H20NO3+	5.8703	C06171	neg	-	-	Metabolism	Global and overview maps	Alkaloids and derivatives	Morphinans	343.14	0.0198675	0	33.2	-6.80446	467-13-0	Not Available	5.793	4.355	5.327	3.915	4.001	4.314	5.527	5.523	5.51
neg_4565	Gabazine	metab_9507	B(ii)	-	-	HMDB0252568	M+FA-H	C15H17N3O3	4.6515	C13796	neg	-	-	-	-	Organoheterocyclic compounds	Diazines	332.126	0.0272738	0	43.3	2.36031	-	Pyridazines and derivatives	5.296	5.096	5.592	5.249	5.237	5.389	5.528	5.525	5.506
neg_4567	Sulfuric acid 4-methoxyphenyl ester	metab_9509	B(ii)	-	-	HMDB0242192	M-H	C7H8O5S	4.6438	-	neg	-	-	-	-	Organic acids and derivatives	Organic sulfuric acids and derivatives	203.002	0.0290996	0	69.1	-1.45922	-	Arylsulfates	3.38	3.205	3.785	4.212	3.395	4.137	4.037	4.057	4.061
neg_460	N-Methyl-L-Glutamic Acid	metab_9546	B(i)	map01100	Metabolic pathways	HMDB0062660	M-H, M+Na-2H	C6H11NO4	0.6797	C01046	neg	-	-	Metabolism	Global and overview maps	Organic acids and derivatives	Carboxylic acids and derivatives	160.061	0.0766355	51.8	0	-3.95815	35989-16-3	Amino acids, peptides, and analogues	4.111	4.163	4.211	4.704	4.421	4.966	4.382	4.447	4.404
neg_4614	Caffeic acid 4-O-sulfate	metab_9562	B(ii)	-	-	HMDB0041708	M-H	C9H8O7S	4.2767	-	neg	-	-	-	-	Phenylpropanoids and polyketides	Cinnamic acids and derivatives	258.992	0.0243704	0	44.2	1.49719	151481-51-5	Hydroxycinnamic acids and derivatives	3.828	4.66	4.342	4.673	4.4	4.894	4.744	4.763	4.746
neg_4623	3-hydroxy-3-(3-hydroxyphenyl)propanoic acid-O-sulphate	metab_9572	B(ii)	-	-	HMDB0059967	M-H2O-H	C9H10O7S	4.2612	-	neg	-	-	-	-	Organic acids and derivatives	Hydroxy acids and derivatives	242.997	0.00629178	0	82.2	0.538324	-	Beta hydroxy acids and derivatives	3.415	4.609	4.15	4.113	3.805	3.321	4.517	4.522	4.517
neg_4647	Indoxyl Sulfate	metab_9598	B(i)	-	-	HMDB0000682	M-H	C8H7NO4S	4.0568	-	neg	-	-	-	-	Organic acids and derivatives	Organic sulfuric acids and derivatives	212.002	0.0257941	80.3	0	-0.579541	487-94-5	Arylsulfates	6.693	6.56	6.989	7.103	6.993	6.995	7.033	7.032	7.052
neg_465	Ent-7alpha,12beta-Dihydroxy-16-kauren-19,6beta-olide	metab_9601	B(ii)	-	-	HMDB0036700	M-H, M+FA-H	C20H28O4	5.9079	C09081	neg	-	-	-	-	Lipids and lipid-like molecules	Prenol lipids	377.198	0.00633339	0	36.6	2.64286	62107-03-3	Terpene lactones	4.944	4.997	5.823	4.481	4.802	4.558	5.534	5.531	5.528
neg_4659	Isovalerylglycine	metab_9611	B(i)	-	-	HMDB0000678;MJDBOTE0001176	M-H	C7H13NO3	3.9211	-	neg	-	-	-	-	Organic acids and derivatives	Carboxylic acids and derivatives	158.082	0.0137466	52.2	0	-4.22068	16284-60-9	Amino acids, peptides, and analogues	5.408	5.549	5.885	5.826	5.7	5.721	5.726	5.723	5.715
neg_467	Naphthalene-1,2-diol	metab_9623	B(ii)	map01100;map05204;map00980	Metabolic pathways;Chemical carcinogenesis - DNA adducts;Metabolism of xenobiotics by cytochrome P450	HMDB0060497	M-H, M+FA-H	C10H8O2	5.9406	C03012	neg	-	-	Metabolism;Human Diseases;Metabolism	Global and overview maps;Cancer: overview;Xenobiotics biodegradation and metabolism	Benzenoids	Naphthalenes	205.05	0.00721966	0	66.7	-1.12695	574-00-5	Naphthols and derivatives	4.927	4.565	5.251	5.107	4.861	4.976	5.042	5.048	5.043
neg_4698	Succinylacetone	metab_9654	B(i)	-	-	HMDB0000635	M-H	C7H10O4	3.8202	-	neg	-	-	-	-	Organic acids and derivatives	Keto acids and derivatives	157.05	0.0281316	33.1	0	-4.4182	51568-18-4	Medium-chain keto acids and derivatives	4.922	4.975	5.287	4.309	4.42	4.378	5.033	5.03	5.01
neg_470	(S)-2-Acetamido-3-(4-chlorophenyl)propanoic acid	metab_9657	B(ii)	-	-	HMDB0243712	M-H, M+Cl	C11H12ClNO3	5.9495	-	neg	-	-	-	-	Organic acids and derivatives	Carboxylic acids and derivatives	240.043	0.0296227	0	56.4	0.788989	-	Amino acids, peptides, and analogues	5.714	5.621	5.691	5.679	5.727	5.686	5.671	5.694	5.673
neg_4702	3'-thiacytidine	metab_9660	B(ii)	-	-	HMDB0246108	M+Na-2H	C8H11N3O4S	3.8151	-	neg	-	-	-	-	Nucleosides, nucleotides, and analogues	Nucleoside and nucleotide analogues	266.021	0.0428255	0	31.7	-4.65559	-	3''-thia pyrimidine nucleosides	5.606	5.548	5.501	5.485	5.405	5.496	5.428	5.4	5.394
neg_4721	CpG dinucleotides	metab_9681	B(ii)	-	-	HMDB0250518	M+Na-2H	C19H26N8O13P2	3.7908	-	neg	-	-	-	-	Organic oxygen compounds	Organooxygen compounds	657.082	0.0645104	0	57.1	-4.00951	-	Ethers	6.085	6.001	6.086	6.546	6.518	6.601	6.285	6.333	6.336
neg_4726	N-Acetyl-L-Tyrosine	metab_9685	B(i)	-	-	HMDB0000866;HMDB0244966;MJDBOTE0000672	M-H	C11H13NO4	3.7797	C01657	neg	-	-	-	-	Organic acids and derivatives	Carboxylic acids and derivatives	222.077	0.0338593	75.1	0	-0.336219	537-55-3	Amino acids, peptides, and analogues	5.223	5.131	5.594	5.066	5.134	5.081	5.33	5.326	5.302
neg_474	Polyethylene, oxidized	metab_9698	B(ii)	-	-	HMDB0032472	M-H, M+Na-2H	C12H20O5	5.9698	-	neg	-	-	-	-	Organic acids and derivatives	Keto acids and derivatives	243.124	0.0497651	0	50.3	0.892341	68441-17-8	Medium-chain keto acids and derivatives	5.108	5.597	5.224	4.978	4.794	5.05	5.416	5.413	5.376
neg_4742	3,4,5-Trihydroxy-6-(6'-hydroxy-3-oxospiro[2-benzofuran-1,9'-xanthene]-3'-yl)oxyoxane-2-carboxylic acid	metab_9701	B(ii)	-	-	HMDB0247359	M-H	C26H20O11	3.7646	-	neg	-	-	-	-	Organic oxygen compounds	Organooxygen compounds	507.098	0.0194991	0	64.6	9.39876	-	Carbohydrates and carbohydrate conjugates	6.03	5.768	6.109	6.38	6.432	6.51	6.244	6.236	6.253
neg_4744	Benzenebutanoic acid, alpha-(acetylamino)-2-amino-gamma-oxo-	metab_9703	B(ii)	-	-	HMDB0245586	M+Na-2H	C12H14N2O4	3.7646	-	neg	-	-	-	-	Organic acids and derivatives	Carboxylic acids and derivatives	271.071	0.0543584	0	50.9	1.95486	-	Amino acids, peptides, and analogues	5.795	5.636	5.805	5.801	5.796	5.87	5.765	5.733	5.719
neg_4769	2-[4-(sulfooxy)phenyl]acetic acid	metab_9726	B(ii)	-	-	HMDB0132500	M-H	C8H8O6S	3.6944	-	neg	-	-	-	-	Organic acids and derivatives	Organic sulfuric acids and derivatives	230.997	0.0260395	0	40	0.084918	-	Arylsulfates	5.782	5.613	6.431	5.495	6.094	5.761	6.273	6.269	6.251
neg_4773	3-deoxy-D-arabino-heptulosonate-7-phosphate	metab_9731	B(ii)	map01100;map00400;map01230	Metabolic pathways;Phenylalanine, tyrosine and tryptophan biosynthesis;Biosynthesis of amino acids	HMDB0304124	M-H	C7H13O10P	3.686	C04691	neg	-	-	Metabolism;Metabolism;Metabolism	Global and overview maps;Amino acid metabolism;Global and overview maps	Organic oxygen compounds	Organooxygen compounds	287.017	0.0380152	0	75.8	-1.13925	-	Carbohydrates and carbohydrate conjugates	2.618	3.924	4.821	4.418	4.81	4.515	4.346	4.345	4.316
neg_4792	5-Sulfosalicylic acid	metab_9752	B(ii)	-	-	HMDB0011725	M-H	C7H6O6S	3.6364	C16199	neg	-	-	-	-	Benzenoids	Benzene and substituted derivatives	216.98	0.0639668	0	49	-3.63058	-	Benzenesulfonic acids and derivatives	4.607	4.699	4.648	5.117	5.005	5.106	4.949	4.945	4.994
neg_48	Uric Acid	metab_9760	B(i)	map01100;map04976;map00230	Metabolic pathways;Bile secretion;Purine metabolism	HMDB0000289;PW_C000195;MJDBOTE0001097	M-H, M+Cl, 2M-H	C5H4N4O3	0.6877	C00366	neg	-	-	Metabolism;Organismal Systems;Metabolism	Global and overview maps;Digestive system;Nucleotide metabolism	Organoheterocyclic compounds	Imidazopyrimidines	167.021	0.0236539	71.5	0	-3.33113	69-93-2	Purines and purine derivatives	6.709	6.52	6.61	6.388	6.417	6.33	6.502	6.52	6.503
neg_480	Hexaminolevulinate	metab_9761	B(ii)	-	-	HMDB0253144	M-H, M+Cl	C11H21NO3	5.997	-	neg	-	-	-	-	Organic acids and derivatives	Carboxylic acids and derivatives	214.145	0.00943556	0	36.9	-0.398495	-	Amino acids, peptides, and analogues	4.049	3.896	4.077	4.152	4.096	4.089	4.917	4.914	4.922
neg_4801	3-(3,5-dihydroxyphenyl)-1-propanoic acid sulphate	metab_9763	B(ii)	-	-	HMDB0061117	M-H	C9H10O7S	3.6169	-	neg	-	-	-	-	Benzenoids	Phenols	261.008	0.0157654	0	79.3	1.24082	-	Benzenediols	3.931	4.257	4.62	4.256	4.283	4.244	4.492	4.488	4.479
neg_4824	Pantothenic Acid	metab_9788	B(i)	map01100;map01240;map00770;map00410;map04977	Metabolic pathways;Biosynthesis of cofactors;Pantothenate and CoA biosynthesis;beta-Alanine metabolism;Vitamin digestion and absorption	HMDB0250782;PW_C000136;HMDB0000210;MJDBOTE0000845	M-H	C9H17NO5	3.4143	C00864	neg	Vitamins and cofactors	Vitamins	Metabolism;Metabolism;Metabolism;Metabolism;Organismal Systems	Global and overview maps;Global and overview maps;Metabolism of cofactors and vitamins;Metabolism of other amino acids;Digestive system	Organic acids and derivatives	Carboxylic acids and derivatives	218.103	0.0218991	76.5	0	-0.333815	79-83-4	Amino acids, peptides, and analogues	6.031	6.009	6.168	5.82	5.831	5.917	6.041	6.057	6.041
neg_483	2-Hydroxycampholonic acid	metab_9794	B(ii)	-	-	HMDB0301821	M-H, M+Na-2H	C10H16O4	6.0062	-	neg	-	-	-	-	Lipids and lipid-like molecules	Prenol lipids	199.097	0.00680866	0	63.8	-1.23708	-	Monoterpenoids	5.355	5.632	5.473	5.351	5.211	5.401	5.533	5.528	5.533
neg_4833	Phenylacetylglutamine	metab_9798	B(ii)	map00360	Phenylalanine metabolism	PW_C002728;HMDB0006344;HMDB0062645;MJDBOTE0000584	M+FA-H	C13H16N2O4	3.3801	C05597;C04148	neg	-	-	Metabolism	Amino acid metabolism	Organic acids and derivatives	Carboxylic acids and derivatives	309.11	0.0565942	0	41.6	2.15551	28047-15-6	Amino acids, peptides, and analogues	5.3	5.093	5.77	5.457	5.36	5.604	5.636	5.677	5.634
neg_486	PS(15:0/22:0)	metab_9824	B(ii)	map01100;map00564;map05146;map05322;map00260;map05140	Metabolic pathways;Glycerophospholipid metabolism;Amoebiasis;Systemic lupus erythematosus;Glycine, serine and threonine metabolism;Leishmaniasis	HMDB0112334;PW_C060732;LMGP03010156	M+Na-2H, M+FA-H	C43H84NO10P	5.9795	C02737	neg	Lipids	Phospholipids	Metabolism;Metabolism;Human Diseases;Human Diseases;Metabolism;Human Diseases	Global and overview maps;Lipid metabolism;Infectious disease: parasitic;Immune disease;Amino acid metabolism;Infectious disease: parasitic	Lipids and lipid-like molecules	Glycerophospholipids	826.563	0.0513158	0	37.9	6.15019	-	Glycerophosphoserines	6.869	6.59	6.867	6.709	5.955	6.742	6.727	6.761	6.72
neg_4868	1,1-Dimethylbiguanide	metab_9832	B(ii)	map04211;map04976;map04152	Longevity regulating pathway;Bile secretion;AMPK signaling pathway	HMDB0001921	M+Cl	C4H11N5	3.0133	C07151	neg	-	-	Organismal Systems;Organismal Systems;Environmental Information Processing	Aging;Digestive system;Signal transduction	Organic nitrogen compounds	Organonitrogen compounds	164.071	0.0367186	0	33.6	1.80563	1115-70-4	Guanidines	4.948	4.919	5.291	5.079	5.069	5.115	5.017	5.029	4.997
neg_489	Necatorine	metab_9856	B(ii)	-	-	HMDB0031330;HMDB0039035	M-H, M+Na-2H	C15H8N2O3	5.9744	C07561;C08594	neg	-	-	-	-	Organohalogen compounds	Alkyl halides	285.03	0.0397266	0	60.1	7.96402	89915-35-5;56-23-5	Halomethanes	2.693	1.292	3.644	1.448	1.444	1.473	4.142	4.141	4.111
neg_4891	Zymonic acid	metab_9858	B(ii)	-	-	HMDB0031210	2M-H	C6H6O5	2.8971	-	neg	-	-	-	-	Organoheterocyclic compounds	Dihydrofurans	315.034	0.0289948	0	53.6	-5.6236	24891-71-2	Furanones	6.398	6.285	6.322	6.679	6.643	6.686	6.565	6.545	6.569
neg_495	Malic Acid	metab_9917	B(i)	map01100;map00630;map05211;map05200;map04964;map01200;map00620;map04922;map00020;map05230;map04742	Metabolic pathways;Glyoxylate and dicarboxylate metabolism;Renal cell carcinoma;Pathways in cancer;Proximal tubule bicarbonate reclamation;Carbon metabolism;Pyruvate metabolism;Glucagon signaling pathway;Citrate cycle (TCA cycle);Central carbon metabolism in cancer;Taste transduction	HMDB0000156;PW_C000592;MJDBOTE0000694	M-H2O-H, M-H	C4H6O5	0.6877	C00711;C00149	neg	-;Organic acids	-;Carboxylic acids	Metabolism;Metabolism;Human Diseases;Human Diseases;Organismal Systems;Metabolism;Metabolism;Organismal Systems;Metabolism;Human Diseases;Organismal Systems	Global and overview maps;Carbohydrate metabolism;Cancer: specific types;Cancer: overview;Excretory system;Global and overview maps;Carbohydrate metabolism;Endocrine system;Carbohydrate metabolism;Cancer: overview;Sensory system	Organic acids and derivatives	Hydroxy acids and derivatives	133.013	0.0238055	84.5	0	-6.05342	617-48-1;6915-15-7;97-67-6	Beta hydroxy acids and derivatives	6.36	6.249	6.635	6.562	6.493	6.555	6.577	6.573	6.558
neg_4971	Rutinose	metab_9940	B(ii)	-	-	HMDB0247100;HMDB0302439	M+FA-H	C12H22O10	2.0718	C08247	neg	Carbohydrates	Oligosaccharides	-	-	Organic oxygen compounds	Organooxygen compounds	371.121	0.0669814	0	89.1	6.07808	90-74-4	Carbohydrates and carbohydrate conjugates	3.934	3.328	3.339	3.07	3.066	3.096	4.241	4.24	4.189
neg_4979	S-(6-Purinyl)cysteine	metab_9948	B(ii)	-	-	HMDB0244484	M+Na-2H	C8H9N5O2S	2.0718	-	neg	-	-	-	-	Organic acids and derivatives	Carboxylic acids and derivatives	260.024	0.0345242	0	37.5	5.86349	-	Amino acids, peptides, and analogues	4.69	4.402	4.585	4.022	4.216	3.896	4.528	4.525	4.501
neg_499	Alpha-Carboxy-delta-decalactone	metab_9960	B(ii)	-	-	HMDB0030985	M-H, M+Na-2H	C11H18O4	6.0624	-	neg	-	-	-	-	Organoheterocyclic compounds	Lactones	213.113	0.0051871	0	46.6	-0.680442	-	Delta valerolactones	5.121	5.569	5.457	4.549	4.581	4.589	5.304	5.308	5.306
neg_4991	Isovaleric Acid	metab_9962	B(i)	map04974	Protein digestion and absorption	LMFA01020181;HMDB0000718;MJDBOTE0000751	M+FA-H	C5H10O2	2.0718	C08262	neg	-	-	Organismal Systems	Digestive system	Lipids and lipid-like molecules	Fatty Acyls	147.066	0.0351852	40.3	0	-7.2721	503-74-2	Fatty acids and conjugates	4.121	4.261	4.379	3.729	3.972	3.871	4.251	4.224	4.224
neg_5014	3-Methoxy-4-Hydroxyphenylglycol sulfate	metab_9987	B(ii)	-	-	HMDB0003332	M-H	C9H12O7S	2.0458	-	neg	-	-	-	-	Benzenoids	Phenols	263.024	0.0751392	0	56.5	1.60566	71324-20-4	Methoxyphenols	3.592	3.949	4.236	4.049	3.96	3.858	4.214	4.27	4.215
neg_5048	3-Hydroxybutanoic Acid	metab_10021	B(i)	map01100;map04024;map00650	Metabolic pathways;cAMP signaling pathway;Butanoate metabolism	HMDB0000011;HMDB0000442;MJDBOTE0001066	M-H	C4H8O3	1.8372	C01089;C03197	neg	Organic acids;-	Carboxylic acids;-	Metabolism;Environmental Information Processing;Metabolism	Global and overview maps;Signal transduction;Carbohydrate metabolism	Organic acids and derivatives	Hydroxy acids and derivatives	103.039	0.010331	60.9	0	-9.2358	625-72-9;6168-83-8	Beta hydroxy acids and derivatives	6.824	6.869	6.831	6.293	6.324	6.395	6.746	6.745	6.738
neg_509	20-Cooh ltb4	metab_10066	B(ii)	map00590	Arachidonic acid metabolism	HMDB0006059;HMDB0245561	M-H2O-H, M+Cl	C21H32O6	6.0909	C05950	neg	-	-	Metabolism	Lipid metabolism	Lipids and lipid-like molecules	Fatty Acyls	361.203	0.0171293	0	37.4	1.88489	80434-82-8	Fatty acids and conjugates	5.481	5.86	6.011	5.527	5.7	5.324	5.834	5.848	5.836
neg_5108	Isocitric Acid	metab_10083	B(i)	map01100;map00630;map01240;map01210;map01200;map01230;map04922;map00020;map05230	Metabolic pathways;Glyoxylate and dicarboxylate metabolism;Biosynthesis of cofactors;2-Oxocarboxylic acid metabolism;Carbon metabolism;Biosynthesis of amino acids;Glucagon signaling pathway;Citrate cycle (TCA cycle);Central carbon metabolism in cancer	HMDB0304324;HMDB0000193;PW_C000125;HMDB0033717;HMDB0001874	M-H	C6H8O7	1.2757	C00311;C00451;C04617	neg	Organic acids;-;-	Carboxylic acids;-;-	Metabolism;Metabolism;Metabolism;Metabolism;Metabolism;Metabolism;Organismal Systems;Metabolism;Human Diseases	Global and overview maps;Carbohydrate metabolism;Global and overview maps;Global and overview maps;Global and overview maps;Global and overview maps;Endocrine system;Carbohydrate metabolism;Cancer: overview	Organic acids and derivatives	Carboxylic acids and derivatives	191.019	0.037323	51.7	0	-1.69071	320-77-4;6061-97-8;30810-51-6	Tricarboxylic acids and derivatives	6.69	6.97	6.885	6.422	6.642	6.427	6.736	6.761	6.731
neg_5109	3-Furoic acid	metab_10084	B(i)	-	-	HMDB0000444	M-H	C5H4O3	1.2719	-	neg	-	-	-	-	Organoheterocyclic compounds	Furans	111.008	0.034382	49.5	0	-8.4519	488-93-7	Furoic acid and derivatives	4.935	5.241	5.197	4.64	4.807	4.655	5.024	5.027	4.999
neg_512	(E,2S,3R)-5-[3-Hydroxy-2-(hydroxymethyl)phenyl]pent-4-ene-2,3-Diol	metab_10095	B(i)	-	-	-	M-H, M+Na-2H	C12H16O4	6.0834	-	neg	-	-	-	-	-	-	223.098	0.00669089	33.5	0	-0.339637	-	-	5.266	5.223	4.945	5.135	5.11	4.938	5.023	5.019	5.017
neg_5129	Letrozole	metab_10103	B(ii)	-	-	HMDB0015141	M+Na-2H	C17H11N5	1.1748	C08163	neg	-	-	-	-	Benzenoids	Benzene and substituted derivatives	306.077	0.0571086	0	49.2	3.25432	112809-51-5	Diphenylmethanes	4.747	4.521	4.931	4.624	4.793	4.627	4.668	4.666	4.623
neg_5131	Inosine 5'-Phosphate	metab_10106	B(i)	map01100;map00230;map01240;map01232;map01523;map04742	Metabolic pathways;Purine metabolism;Biosynthesis of cofactors;Nucleotide metabolism;Antifolate resistance;Taste transduction	HMDB0000175	M-H	C10H13N4O8P	1.1617	C00130	neg	-	-	Metabolism;Metabolism;Metabolism;Metabolism;Human Diseases;Organismal Systems	Global and overview maps;Nucleotide metabolism;Global and overview maps;Global and overview maps;Drug resistance: antineoplastic;Sensory system	Nucleosides, nucleotides, and analogues	Purine nucleotides	347.041	0.03817	58	0	2.11583	131-99-7	Purine ribonucleotides	4.74	5.008	4.764	5.562	5.268	5.187	5.019	5.015	4.988
neg_523	3-carboxy-4-methyl-5-pentyl-2-furanpropanoic acid	metab_10189	B(ii)	-	-	HMDB0061643;LMFA01150047	M-H2O-H, M-H	C14H20O5	6.1405	-	neg	-	-	-	-	Lipids and lipid-like molecules	Fatty Acyls	267.124	0.0387803	0	30.3	1.46248	-	Fatty acids and conjugates	4.49	4.72	4.468	4.344	4.205	4.398	4.559	4.585	4.591
neg_5241	Arabinosylhypoxanthine	metab_10201	B(ii)	-	-	HMDB0003040	M-H	C10H12N4O5	0.7993	-	neg	-	-	-	-	Nucleosides, nucleotides, and analogues	Purine nucleosides	267.074	0.0160308	0	35.3	1.11965	7013-16-3	Not Available	4.116	4.601	4.589	4.507	4.63	4.246	5.006	5.003	4.993
neg_5245	Xanthine	metab_10205	B(i)	map01100;map01232;map00230;map00232	Metabolic pathways;Nucleotide metabolism;Purine metabolism;Caffeine metabolism	HMDB0000292;PW_C000198;MJDBOTE0000403	M-H	C5H4N4O2	0.7993	C00385	neg	-	-	Metabolism;Metabolism;Metabolism;Metabolism	Global and overview maps;Global and overview maps;Nucleotide metabolism;Biosynthesis of other secondary metabolites	Organoheterocyclic compounds	Imidazopyrimidines	151.026	0.0562685	54.3	0	-4.11871	69-89-6	Purines and purine derivatives	3.104	3.356	3.127	3.786	4.657	3.229	4.554	4.552	4.51
neg_530	N-Palmitoyl Cysteine	metab_10263	B(ii)	-	-	HMDB0241923	M-H, M+Na-2H	C14H22O4	6.1566	-	neg	-	-	-	-	Lipids and lipid-like molecules	Fatty Acyls	253.145	0.00960144	0	62.3	0.904493	-	Fatty acids and conjugates	5.541	5.747	5.545	5.7	5.613	5.721	5.734	5.737	5.742
neg_5363	L-Aspartate-semialdehyde	metab_10325	B(ii)	map01100;map01210;map00270;map00330;map01230;map00260;map00400	Metabolic pathways;2-Oxocarboxylic acid metabolism;Cysteine and methionine metabolism;Arginine and proline metabolism;Biosynthesis of amino acids;Glycine, serine and threonine metabolism;Phenylalanine, tyrosine and tryptophan biosynthesis	HMDB0012249	M-H	C4H7NO3	0.7036	C00441	neg	-	-	Metabolism;Metabolism;Metabolism;Metabolism;Metabolism;Metabolism;Metabolism	Global and overview maps;Global and overview maps;Amino acid metabolism;Amino acid metabolism;Global and overview maps;Amino acid metabolism;Amino acid metabolism	Organic acids and derivatives	Carboxylic acids and derivatives	116.034	0.00456194	0	45	-7.69358	2338-03-06	Amino acids, peptides, and analogues	4.98	5.307	5.069	5.501	5.583	5.421	5.305	5.309	5.307
neg_537	O-Demethylmetoprolol	metab_10331	B(ii)	-	-	HMDB0255850	M+FA-H, 2M-H	C14H23NO3	6.1886	-	neg	-	-	-	-	Benzenoids	Phenols	298.166	0.00544168	0	35.8	1.10938	-	Tyrosols and derivatives	5.175	5.261	5.339	5.781	5.934	5.925	5.659	5.656	5.655
neg_5381	1,3-Benzodioxole-5,6-diamine	metab_10342	B(ii)	-	-	HMDB0244157	M-H2O-H	C7H8N2O2	0.6957	-	neg	-	-	-	-	Organoheterocyclic compounds	Benzodioxoles	133.042	0.0221963	0	36.4	5.7477	-	Not Available	4.13	4.036	4.464	4.537	4.358	4.545	4.468	4.465	4.45
neg_5385	Adenosine 5'-Monophosphate	metab_10346	B(i)	map00230;map01240;map04211;map05012;map04923;map04925;map04924;map04927;map04928;map04742;map05032;map01100;map01232;map04024;map04022;map04740;map04068;map05022;map01523;map04934;map04150;map04151;map04152	Purine metabolism;Biosynthesis of cofactors;Longevity regulating pathway;Parkinson disease;Regulation of lipolysis in adipocytes;Aldosterone synthesis and secretion;Renin secretion;Cortisol synthesis and secretion;Parathyroid hormone synthesis, secretion and action;Taste transduction;Morphine addiction;Metabolic pathways;Nucleotide metabolism;cAMP signaling pathway;cGMP-PKG signaling pathway;Olfa…	HMDB0000045;MJDBOTE0000497	M-H	C10H14N5O7P	0.6877	C00020	neg	Nucleic acids	Nucleotides	Metabolism;Metabolism;Organismal Systems;Human Diseases;Organismal Systems;Organismal Systems;Organismal Systems;Organismal Systems;Organismal Systems;Organismal Systems;Human Diseases;Metabolism;Metabolism;Environmental Information Processing;Environmental Information Processing;Organismal Systems;Environmental Information Processing;Human Diseases;Human Diseases;Human Diseases;Environmental Inf…	Nucleotide metabolism;Global and overview maps;Aging;Neurodegenerative disease;Endocrine system;Endocrine system;Endocrine system;Endocrine system;Endocrine system;Sensory system;Substance dependence;Global and overview maps;Global and overview maps;Signal transduction;Signal transduction;Sensory system;Signal transduction;Neurodegenerative disease;Drug resistance: antineoplastic;Endocrine and me…	Nucleosides, nucleotides, and analogues	Purine nucleotides	346.056	0.00239789	59.9	0	1.7631	61-19-8	Purine ribonucleotides	5.618	6.482	6.109	6.551	6.425	6.511	6.138	6.14	6.14
neg_5401	(2S,3S,4S,5R)-3,4,5-Trihydroxy-6-sulfooxyoxane-2-carboxylic acid	metab_10365	B(ii)	-	-	HMDB0258086	M-H2O-H	C6H10O10S	0.6877	-	neg	-	-	-	-	Organic oxygen compounds	Organooxygen compounds	254.982	0.0080824	0	46.9	1.16747	-	Carbohydrates and carbohydrate conjugates	5.838	5.995	6.082	5.612	5.805	5.537	6.005	6.011	6.006
neg_5403	Rhamnose	metab_10367	B(i)	map01100;map00051	Metabolic pathways;Fructose and mannose metabolism	HMDB0000849;MJDBOTE0001343	M+Cl	C6H12O5	0.6797	C00507	neg	Carbohydrates	Monosaccharides	Metabolism;Metabolism	Global and overview maps;Carbohydrate metabolism	Organic oxygen compounds	Organooxygen compounds	199.038	0.0190642	53.3	0	-1.79278	3615-41-6	Carbohydrates and carbohydrate conjugates	5.317	5.164	5.168	5.503	5.512	5.534	5.273	5.288	5.275
neg_5409	L-Glutamic Acid	metab_10373	B(i)	map02010;map01240;map01200;map00330;map00220;map00250;map04072;map04216;map00630;map00430;map04964;map00470;map00860;map04080;map05016;map05017;map05014;map04727;map04742;map04723;map05031;map04721;map04720;map01100;map00480;map04540;map01210;map00340;map00524;map01230;map04068;map05034;map04724;map05030;map00650;map00910;map04974;map04713;map00970;map05230;map05033;map04730;map05022	ABC transporters;Biosynthesis of cofactors;Carbon metabolism;Arginine and proline metabolism;Arginine biosynthesis;Alanine, aspartate and glutamate metabolism;Phospholipase D signaling pathway;Ferroptosis;Glyoxylate and dicarboxylate metabolism;Taurine and hypotaurine metabolism;Proximal tubule bicarbonate reclamation;D-Amino acid metabolism;Porphyrin metabolism;Neuroactive ligand-receptor intera…	HMDB0060475;HMDB0000148;HMDB0003339;PW_C000095;MJDBOTE0000649	M-H	C5H9NO4	0.6877	C00302;C00025;C00217	neg	-;Peptides;Hormones and transmitters;Peptides	-;Amino acids;Neurotransmitters;Amino acids	Environmental Information Processing;Metabolism;Metabolism;Metabolism;Metabolism;Metabolism;Environmental Information Processing;Cellular Processes;Metabolism;Metabolism;Organismal Systems;Metabolism;Metabolism;Environmental Information Processing;Human Diseases;Human Diseases;Human Diseases;Organismal Systems;Organismal Systems;Organismal Systems;Human Diseases;Organismal Systems;Organismal Syst…	Membrane transport;Global and overview maps;Global and overview maps;Amino acid metabolism;Amino acid metabolism;Amino acid metabolism;Signal transduction;Cell growth and death;Carbohydrate metabolism;Metabolism of other amino acids;Excretory system;Metabolism of other amino acids;Metabolism of cofactors and vitamins;Signaling molecules and interaction;Neurodegenerative disease;Neurodegenerative …	Organic acids and derivatives	Carboxylic acids and derivatives	146.045	0.0172372	65.8	0	-5.18383	6893-26-1;56-86-0	Amino acids, peptides, and analogues	5.168	4.929	5.351	5.327	5.236	5.327	5.226	5.24	5.228
neg_5410	Erythrose	metab_10375	B(ii)	-	-	HMDB0250746;HMDB0002649	M-H	C4H8O4	0.6877	C01796	neg	Carbohydrates	Monosaccharides	-	-	Organic oxygen compounds	Organooxygen compounds	119.034	0.0104281	0	30.7	-7.44695	1758-51-6	Carbohydrates and carbohydrate conjugates	5.526	5.397	5.436	5.555	5.588	5.605	5.486	5.483	5.477
neg_5415	Trehalose	metab_10380	B(i)	map01100;map00500;map02010	Metabolic pathways;Starch and sucrose metabolism;ABC transporters	PW_C000776;HMDB0000975	M+Cl	C12H22O11	0.6797	C01083	neg	Carbohydrates	Oligosaccharides	Metabolism;Metabolism;Environmental Information Processing	Global and overview maps;Carbohydrate metabolism;Membrane transport	Organic oxygen compounds	Organooxygen compounds	377.086	0.0248601	92.3	0	1.85114	99-20-7	Carbohydrates and carbohydrate conjugates	5.913	5.233	6.017	5.581	5.531	6.483	5.734	5.75	5.754
neg_5421	D-Apiose	metab_10387	B(ii)	-	-	HMDB0029941	M-H	C5H10O5	0.6797	C01488;C21040	neg	-	-	-	-	Organic oxygen compounds	Organooxygen compounds	149.045	0.00960754	0	89.6	-4.86939	639-97-4	Carbohydrates and carbohydrate conjugates	4.229	4.301	4.306	4.169	4.315	4.167	4.402	4.401	4.395
neg_5454	Creatine	metab_10421	B(i)	map01100;map00330;map00260	Metabolic pathways;Arginine and proline metabolism;Glycine, serine and threonine metabolism	PW_C000046;HMDB0000064;MJDBOTE0000560	M-H	C4H9N3O2	0.6638	C00300	neg	-	-	Metabolism;Metabolism;Metabolism	Global and overview maps;Amino acid metabolism;Amino acid metabolism	Organic acids and derivatives	Carboxylic acids and derivatives	130.061	0.0129107	74.8	0	-6.60839	57-00-1	Amino acids, peptides, and analogues	4.245	4.187	4.24	4.761	4.643	4.652	4.45	4.441	4.452
neg_5462	Threonic Acid	metab_10430	B(i)	map01100;map00053	Metabolic pathways;Ascorbate and aldarate metabolism	HMDB0000943	M-H	C4H8O5	0.6558	C01620	neg	-	-	Metabolism;Metabolism	Global and overview maps;Carbohydrate metabolism	Organic oxygen compounds	Organooxygen compounds	135.029	0.0103207	82.6	0	-6.17371	7306-96-9	Carbohydrates and carbohydrate conjugates	5.308	5.342	5.42	5.583	5.735	5.677	5.492	5.5	5.493
neg_550	Sugeonol	metab_10466	B(ii)	-	-	HMDB0041036;LMPR0103450003	M-H, M+FA-H	C15H22O2	6.2206	C17504	neg	-	-	-	-	Lipids and lipid-like molecules	Prenol lipids	279.16	0.00472768	0	49.1	0.284803	19419-58-0	Sesquiterpenoids	5.273	5.173	5.158	5.277	5.199	5.292	5.271	5.268	5.268
neg_5516	Citrulline	metab_10483	B(ii)	map01100;map00220;map01230	Metabolic pathways;Arginine biosynthesis;Biosynthesis of amino acids	HMDB0000904;PW_C000723;MJDBOTE0000481	M-H	C6H13N3O3	0.6401	C00327	neg	Peptides	Amino acids	Metabolism;Metabolism;Metabolism	Global and overview maps;Amino acid metabolism;Global and overview maps	Organic acids and derivatives	Carboxylic acids and derivatives	174.088	0.04229	0	58.3	-3.19598	372-75-8	Amino acids, peptides, and analogues	4.659	4.76	4.723	5.016	5.057	5.065	4.889	4.922	4.919
neg_5565	Taurine	metab_10535	B(i)	map01100;map00920;map00430;map02010;map00120;map04080	Metabolic pathways;Sulfur metabolism;Taurine and hypotaurine metabolism;ABC transporters;Primary bile acid biosynthesis;Neuroactive ligand-receptor interaction	PW_C000171;HMDB0000251;MJDBOTE0000787	M-H	C2H7NO3S	0.6242	C00245	neg	-	-	Metabolism;Metabolism;Metabolism;Environmental Information Processing;Metabolism;Environmental Information Processing	Global and overview maps;Energy metabolism;Metabolism of other amino acids;Membrane transport;Lipid metabolism;Signaling molecules and interaction	Organic acids and derivatives	Organic sulfonic acids and derivatives	124.007	0.00898275	91.5	0	-7.01085	107-35-7	Organosulfonic acids and derivatives	5.986	5.917	5.91	6.167	6.104	6.068	6.023	6.026	6.031
neg_5566	L-Threonine	metab_10536	B(i)	map01100;map04978;map02010;map00260;map00290;map00470;map00860;map01230;map04974;map00970	Metabolic pathways;Mineral absorption;ABC transporters;Glycine, serine and threonine metabolism;Valine, leucine and isoleucine biosynthesis;D-Amino acid metabolism;Porphyrin metabolism;Biosynthesis of amino acids;Protein digestion and absorption;Aminoacyl-tRNA biosynthesis	PW_C000109;HMDB0000167;MJDBOTE0000464	M-H	C4H9NO3	0.6242	C00188	neg	Peptides	Amino acids	Metabolism;Organismal Systems;Environmental Information Processing;Metabolism;Metabolism;Metabolism;Metabolism;Metabolism;Organismal Systems;Genetic Information Processing	Global and overview maps;Digestive system;Membrane transport;Amino acid metabolism;Amino acid metabolism;Metabolism of other amino acids;Metabolism of cofactors and vitamins;Global and overview maps;Digestive system;Translation	Organic acids and derivatives	Carboxylic acids and derivatives	118.05	0.0086528	76.2	0	-7.70147	72-19-5	Amino acids, peptides, and analogues	5.14	4.751	5.145	5.42	5.038	5.325	5.134	5.141	5.136
neg_564	Embelin	metab_10613	B(ii)	-	-	LMPK15050006;HMDB0251767	M-H, M+Na-2H	C17H26O4	6.2606	C10342	neg	-	-	-	-	Organic oxygen compounds	Organooxygen compounds	293.176	0.00278037	0	30.4	1.65534	550-24-3	Carbonyl compounds	5.32	5.293	5.293	5.296	5.302	5.379	5.255	5.253	5.255
neg_566	2,3-dinor-6-oxoprostaglandin F1alpha	metab_10635	B(ii)	-	-	HMDB0062618	M-H, M+Cl	C18H30O6	6.2692	-	neg	-	-	-	-	Lipids and lipid-like molecules	Fatty Acyls	341.197	0.00643783	0	36.5	1.39135	64700-71-6	Eicosanoids	4.531	4.395	4.61	5.754	5.781	5.916	5.431	5.431	5.436
neg_571	Allocholic acid	metab_10688	B(i)	-	-	LMST04010092;HMDB0000505	M-H, M+Cl	C24H40O5	6.2852	C17737	neg	-	-	-	-	Lipids and lipid-like molecules	Steroids and steroid derivatives	407.281	0.0210062	54.3	0	2.47886	2464-18-8	Bile acids, alcohols and derivatives	5.64	6.372	6.501	7.27	6.961	7.142	7.305	7.296	7.314
neg_58	Azelaic Acid	metab_10784	B(i)	-	-	HMDB0000784;LMFA01170054;MJDBOTE0000344	M-H2O-H, M-H, M+Na-2H	C9H16O4	5.9576	C08261	neg	-	-	-	-	Lipids and lipid-like molecules	Fatty Acyls	187.097	0.00604928	40.4	0	-1.93387	123-99-9	Fatty acids and conjugates	5.803	5.821	6.055	5.824	5.905	5.847	5.982	5.987	5.984
neg_584	PS(24:1(15Z)/15:0)	metab_10829	B(ii)	map01100;map00564;map05146;map05322;map00260;map05140	Metabolic pathways;Glycerophospholipid metabolism;Amoebiasis;Systemic lupus erythematosus;Glycine, serine and threonine metabolism;Leishmaniasis	PW_C061354;HMDB0112912	M-H2O-H, M-H	C45H86NO10P	6.3408	C02737	neg	Lipids	Phospholipids	Metabolism;Metabolism;Human Diseases;Human Diseases;Metabolism;Human Diseases	Global and overview maps;Lipid metabolism;Infectious disease: parasitic;Immune disease;Amino acid metabolism;Infectious disease: parasitic	Lipids and lipid-like molecules	Glycerophospholipids	830.593	0.0965368	0	73.1	2.12771	-	Glycerophosphoserines	6.452	6.425	6.808	6.416	6.575	6.462	6.293	6.363	6.291
neg_598	8(R)-Hydroperoxylinoleic acid	metab_10982	B(ii)	map00591	Linoleic acid metabolism	HMDB0004706	M-H, M+Cl	C18H32O4	6.3919	C14831	neg	-	-	Metabolism	Lipid metabolism	Lipids and lipid-like molecules	Fatty Acyls	311.223	0.00306423	0	33.2	1.97281	143343-95-7	Lineolic acids and derivatives	6.602	6.376	6.359	6.473	6.223	6.566	6.43	6.429	6.432
neg_599	LysoPC(22:6(4Z,7Z,10Z,13Z,16Z,19Z)/0:0)	metab_10993	B(ii)	map00564;map05231	Glycerophospholipid metabolism;Choline metabolism in cancer	HMDB0010404	M+Cl, M+FA-H	C30H50NO7P	6.4055	C04230	neg	Lipids	Phospholipids	Metabolism;Human Diseases	Lipid metabolism;Cancer: overview	Lipids and lipid-like molecules	Glycerophospholipids	612.332	0.00856466	0	86.4	2.75014	162440-05-3	Glycerophosphocholines	6.547	6.055	6.357	6.062	6.274	6.121	6.277	6.279	6.284
neg_606	12(S)-HETrE	metab_11057	B(ii)	-	-	HMDB0062747	M-H2O-H, M-H	C20H34O3	6.437	-	neg	-	-	-	-	Lipids and lipid-like molecules	Fatty Acyls	321.244	0.0226728	0	38.6	0.899403	-	Eicosanoids	5.629	5.692	5.393	5.591	5.44	5.245	5.524	5.508	5.525
neg_609	Avocadyne 4-acetate	metab_11060	B(ii)	-	-	HMDB0031049;LMFA05000645	M-H, 2M-H	C19H34O4	6.4456	-	neg	-	-	-	-	Lipids and lipid-like molecules	Fatty Acyls	325.239	0.0224294	0	42.7	1.86754	28884-46-0	Fatty alcohols	4.179	4.279	4.341	5.001	4.62	4.869	4.902	4.899	4.917
neg_617	13,14-Dihydro PGF-1a	metab_11068	B(ii)	-	-	HMDB0005076	M-H2O-H, M-H	C20H38O5	6.495	-	neg	-	-	-	-	Lipids and lipid-like molecules	Fatty Acyls	339.255	0.0267994	0	59.7	1.49891	-	Eicosanoids	5.04	5.27	4.944	5.601	5.322	5.546	5.406	5.387	5.408
neg_620	(R)-3-Hydroxydodecanoic acid	metab_11072	B(ii)	-	-	PW_C006735;HMDB0010728	M-H, M+FA-H	C12H24O3	6.3533	-	neg	-	-	-	-	Organic acids and derivatives	Hydroxy acids and derivatives	215.165	0.0107559	0	30.2	-0.783183	-	Medium-chain hydroxy acids and derivatives	5.682	5.735	5.539	5.323	5.125	5.362	5.505	5.495	5.5
neg_622	Cholylhistidine	metab_11074	B(ii)	-	-	HMDB0242389	M-H2O-H, M+FA-H	C30H47N3O6	6.5192	-	neg	-	-	-	-	Lipids and lipid-like molecules	Steroids and steroid derivatives	590.348	0.0174853	0	56.9	5.97474	-	Bile acids, alcohols and derivatives	6.26	5.787	6.129	5.973	6.043	5.863	6.139	6.137	6.151
neg_636	Arg-Thr-Lys-Arg	metab_11089	B(ii)	-	-	HMDB0304796	M-H2O-H, M+Na-2H	C22H45N11O6	6.6001	-	neg	-	-	-	-	Organic acids and derivatives	Carboxylic acids and derivatives	540.332	0.0172243	0	60.6	-9.68953	-	Amino acids, peptides, and analogues	7.425	7.223	7.404	7.53	7.606	7.53	7.515	7.512	7.526
neg_642	5'-Carboxy-gamma-chromanol	metab_11095	B(ii)	-	-	HMDB0012799	M-H, M+FA-H	C18H26O4	6.2692	-	neg	-	-	-	-	Organoheterocyclic compounds	Benzopyrans	305.176	0.00604969	0	57.1	0.832813	1221262-11-8	1-benzopyrans	5.119	5.214	4.94	5.421	5.293	5.402	5.302	5.301	5.306
neg_650	Demissidine	metab_11103	B(ii)	-	-	LMST01150001;HMDB0303382;HMDB0032023	M-H2O-H, M-H	C28H48O5	6.6833	C17735	neg	-	-	-	-	Lipids and lipid-like molecules	Steroids and steroid derivatives	445.333	0.0138849	0	54.2	2.08884	78513-80-1	Steroid lactones	5.592	5.154	5.537	5.972	6.05	6.07	5.852	5.849	5.861
neg_651	(S,E)-Lyratol propanoate	metab_11104	B(ii)	-	-	HMDB0031869	M-H, M+Cl	C13H20O2	6.2526	-	neg	-	-	-	-	Organic acids and derivatives	Carboxylic acids and derivatives	207.139	0.0446862	0	30.9	-1.10444	79507-85-0	Carboxylic acid derivatives	3.828	3.792	3.749	3.692	3.764	3.747	3.721	3.754	3.72
neg_664	2-Deoxycastasterone	metab_11117	B(ii)	map01100	Metabolic pathways	HMDB0034423	M-H, M+Cl	C28H48O4	6.7198	C15793	neg	-	-	Metabolism	Global and overview maps	Lipids and lipid-like molecules	Steroids and steroid derivatives	447.349	0.0123361	0	50.8	2.27093	87734-68-7	Bile acids, alcohols and derivatives	5.636	5.189	5.539	6.048	6.176	6.153	5.914	5.911	5.922
neg_666	DG(8:0/a-13:0/0:0)	metab_11119	B(ii)	map05214;map05167;map05143;map05163;map05146;map04915;map04015;map04014;map04659;map04658;map04270;map04012;map05231;map04650;map04370;map04371;map04072;map04071;map05235;map04921;map05415;map04750;map04919;map04933;map04961;map05012;map04920;map04923;map04925;map05017;map04926;map05171;map04726;map04725;map04724;map04723;map04728;map05223;map04720;map04666;map05170;map04664;map04540;map04662;map…	Glioma;Kaposi sarcoma-associated herpesvirus infection;African trypanosomiasis;Human cytomegalovirus infection;Amoebiasis;Estrogen signaling pathway;Rap1 signaling pathway;Ras signaling pathway;Th17 cell differentiation;Th1 and Th2 cell differentiation;Vascular smooth muscle contraction;ErbB signaling pathway;Choline metabolism in cancer;Natural killer cell mediated cytotoxicity;VEGF signaling pa…	PW_C064412;HMDB0092911	M-H2O-H, M+Cl	C24H46O5	6.7198	C00165	neg	-	-	Human Diseases;Human Diseases;Human Diseases;Human Diseases;Human Diseases;Organismal Systems;Environmental Information Processing;Environmental Information Processing;Organismal Systems;Organismal Systems;Organismal Systems;Environmental Information Processing;Human Diseases;Organismal Systems;Environmental Information Processing;Environmental Information Processing;Environmental Information Pro…	Cancer: specific types;Infectious disease: viral;Infectious disease: parasitic;Infectious disease: viral;Infectious disease: parasitic;Endocrine system;Signal transduction;Signal transduction;Immune system;Immune system;Circulatory system;Signal transduction;Cancer: overview;Immune system;Signal transduction;Signal transduction;Signal transduction;Signal transduction;Cancer: overview;Endocrine sy…	Lipids and lipid-like molecules	Glycerolipids	395.317	0.0230707	0	30.7	1.45052	-	Diradylglycerols	5.066	5.01	4.906	5.177	5.306	5.032	4.789	4.773	4.791
neg_667	PE(18:2(9Z,12Z)/18:1(11Z))	metab_11120	B(ii)	map01100;map00564;map00563;map04136;map05167;map04723;map04140	Metabolic pathways;Glycerophospholipid metabolism;Glycosylphosphatidylinositol (GPI)-anchor biosynthesis;Autophagy - other;Kaposi sarcoma-associated herpesvirus infection;Retrograde endocannabinoid signaling;Autophagy - animal	PW_C005139;HMDB0009091	M-H2O-H, M-H	C41H76NO8P	6.7239	C00350	neg	Lipids	Phospholipids	Metabolism;Metabolism;Metabolism;Cellular Processes;Human Diseases;Organismal Systems;Cellular Processes	Global and overview maps;Lipid metabolism;Glycan biosynthesis and metabolism;Transport and catabolism;Infectious disease: viral;Nervous system;Transport and catabolism	Lipids and lipid-like molecules	Glycerophospholipids	740.526	0.0559847	0	41.7	2.73606	-	Glycerophosphoethanolamines	5.908	6.026	6.156	6.245	6.179	6.028	4.114	4.072	4.116
neg_67	3a,7b,21-Trihydroxy-5b-cholanoic acid	metab_11122	B(ii)	-	-	HMDB0013192	M-H, 2M-H, M+Cl	C24H40O6	6.1566	-	neg	-	-	-	-	Lipids and lipid-like molecules	Steroids and steroid derivatives	423.276	0.0193485	0	51.1	2.35375	-	Androstane steroids	4.778	5.364	4.837	6.536	6.043	6.266	6.34	6.347	6.356
neg_681	DG(18:3(9,11,15)-OH(13)/0:0/15:0)	metab_11135	B(ii)	-	-	HMDB0295374	M-H2O-H, M-H	C36H64O6	6.8322	-	neg	-	-	-	-	Not Available	Not Available	573.454	0.0448092	0	45.8	2.38979	-	Not Available	5.91	5.569	5.926	6.191	6.3	6.295	6.042	6.073	6.078
neg_69	3-Dehydrocholic Acid	metab_11144	B(i)	-	-	HMDB0304121;HMDB0000502	M+Cl, 2M-H, M+FA-H	C24H38O5	6.2126	-	neg	-	-	-	-	Lipids and lipid-like molecules	Steroids and steroid derivatives	451.271	0.00812882	84.1	0	2.51311	2304-89-4	Bile acids, alcohols and derivatives	4.194	5.604	5.079	6.68	6.746	6.542	6.564	6.566	6.571
neg_697	4beta-hydroxymethyl-4alpha-methyl-5alpha-cholest-7-en-3beta-ol	metab_11152	B(ii)	-	-	LMST01010203;HMDB0304207	M-H, M+FA-H	C29H50O2	6.8435	C04814	neg	-	-	-	-	Lipids and lipid-like molecules	Steroids and steroid derivatives	475.38	0.0365511	0	49.4	2.59389	-	Cholestane steroids	5.355	4.841	5.346	5.732	5.875	5.877	5.582	5.555	5.584
neg_699	3-Oxooctadecanoic acid	metab_11154	B(ii)	-	-	HMDB0010736	M-H, M+Na-2H	C18H34O3	6.8435	-	neg	-	-	-	-	Lipids and lipid-like molecules	Fatty Acyls	297.244	0.0137497	0	32.4	1.54102	-	Fatty acids and conjugates	4.589	4.613	4.597	4.83	4.573	4.636	4.825	4.816	4.827
neg_714	DG(LTE4/0:0/a-21:0)	metab_11172	B(ii)	-	-	HMDB0297965	M-H2O-H, M+Na-2H	C47H83NO8S	7.181	-	neg	-	-	-	-	Not Available	Not Available	802.563	0.040017	0	77.2	-4.27179	-	Not Available	7.531	7.49	7.512	7.526	7.655	7.545	6.536	6.566	6.537
neg_72	Tetranorprostanedioic acid	metab_11178	B(ii)	-	-	HMDB0258926	M-H, M+FA-H, M-H2O-H	C16H28O4	6.3092	-	neg	-	-	-	-	Lipids and lipid-like molecules	Fatty Acyls	283.192	0.0103087	0	33.8	1.40597	-	Fatty acids and conjugates	6.119	6.033	5.983	6.104	5.997	6.124	6.05	6.048	6.056
neg_724	SM(d19:0/LTE4)	metab_11183	B(ii)	-	-	HMDB0290625	M+Na-2H, M+K-2H	C47H88N3O9PS	7.4566	-	neg	-	-	-	-	Not Available	Not Available	938.538	0.168906	0	38.3	-9.8769	-	Not Available	6.295	6.264	6.222	6.25	6.335	6.321	4.724	4.789	4.64
neg_725	Risbitin	metab_11184	B(ii)	-	-	HMDB0302980	M+FA-H, 2M+FA-H	C14H22O2	6.2286	C09715	neg	-	-	-	-	Organic oxygen compounds	Organooxygen compounds	267.161	0.022136	0	70	2.00049	-	Alcohols and polyols	4.954	4.887	4.954	5.352	5.296	5.407	5.192	5.206	5.211
neg_73	13(S)-Hydroperoxylinolenic acid	metab_11189	B(ii)	map01100;map00592	Metabolic pathways;alpha-Linolenic acid metabolism	HMDB0301803	M-H, M+Cl, M-H2O-H	C18H30O4	6.3408	C04785	neg	-	-	Metabolism;Metabolism	Global and overview maps;Lipid metabolism	Lipids and lipid-like molecules	Fatty Acyls	309.208	0.0120343	0	59.6	1.77963	67597-26-6	Lineolic acids and derivatives	6.242	5.925	5.956	6.391	6.074	6.474	6.174	6.166	6.176
neg_74	Prostaglandin A1	metab_11200	B(ii)	-	-	LMFA03010005;HMDB0002656	M-H, M+Na-2H, M+Cl	C20H32O4	6.3408	C04685	neg	Lipids	Eicosanoids	-	-	Lipids and lipid-like molecules	Fatty Acyls	335.223	0.00584948	0	34.4	1.8796	14152-28-4	Eicosanoids	6.079	6.107	5.851	5.991	5.955	5.894	5.879	5.875	5.88
neg_76	12alpha-hydroxy-3-oxo-5beta-cholan-24-oic Acid	metab_11222	B(ii)	-	-	HMDB0062742;LMST04010168	M-H, M+FA-H, M+Cl	C24H38O4	6.3648	-	neg	-	-	-	-	Lipids and lipid-like molecules	Steroids and steroid derivatives	389.271	0.0137881	0	60.4	2.09748	4185-01-07	Bile acids, alcohols and derivatives	4.291	4.486	4.566	5.8	5.946	5.815	5.729	5.726	5.738
neg_761	LysoPE(18:1(9Z)/0:0)	metab_11224	B(ii)	-	-	HMDB0011506	M-H, M+Na-2H	C23H46NO7P	7.5577	-	neg	-	-	-	-	Lipids and lipid-like molecules	Glycerophospholipids	500.279	0.0147543	0	70.6	7.30008	89576-29-4	Glycerophosphoethanolamines	6.037	5.533	5.643	5.364	5.072	5.243	5.662	5.659	5.671
neg_77	4-HDoHE	metab_11233	B(ii)	-	-	HMDB0060049	M-H, M+Cl, M-H2O-H	C22H32O3	6.3919	-	neg	-	-	-	-	Lipids and lipid-like molecules	Fatty Acyls	343.228	0.00333758	0	48.7	1.45803	-	Fatty acids and conjugates	6.112	6.271	5.868	6.03	5.945	5.778	5.942	5.945	5.944
neg_805	Trans-Aconitic Acid	metab_11271	B(i)	map01100	Metabolic pathways	HMDB0000958;MJDBOTE0001106	M-H, M+Cl	C6H6O6	0.7116	C02341	neg	Organic acids	Carboxylic acids	Metabolism	Global and overview maps	Organic acids and derivatives	Carboxylic acids and derivatives	173.009	0.0252305	74.2	0	-3.00339	4023-65-8	Tricarboxylic acids and derivatives	5.884	6.033	5.968	5.875	6.033	5.872	5.956	5.965	5.943
neg_81	(6E,8S,10Z)-8-hydroxy-3-oxohexadecadienoic acid	metab_11275	B(ii)	-	-	HMDB0062366	M-H, M+K-2H, M+Na-2H	C16H26O4	6.2692	-	neg	-	-	-	-	Lipids and lipid-like molecules	Fatty Acyls	281.176	0.0113698	0	52	1.32818	-	Fatty acids and conjugates	5.776	5.722	5.644	5.949	5.89	5.989	5.84	5.845	5.85
neg_846	Gamma-Glutamylalanine	metab_11314	B(ii)	map01100;map00480	Metabolic pathways;Glutathione metabolism	HMDB0036301;HMDB0006248	M-H, M+Na-2H	C8H14N2O5	0.6877	C03740	neg	-	-	Metabolism;Metabolism	Global and overview maps;Metabolism of other amino acids	Organic acids and derivatives	Carboxylic acids and derivatives	217.083	0.0492682	0	40.4	0.0136501	5875-41-2	Amino acids, peptides, and analogues	3.95	3.9	4.747	4.554	4.176	4.847	4.647	4.611	4.649
neg_9	12-HETE	metab_11373	B(ii)	map00590;map04913;map04925	Arachidonic acid metabolism;Ovarian steroidogenesis;Aldosterone synthesis and secretion	LMFA03060064;LMFA03060063;HMDB0062287;HMDB0006111;HMDB0244455;LMFA03060088	M-H, 2M-H, M+FA-H, M-H2O-H	C20H32O3	6.423	C14777	neg	-	-	Metabolism;Organismal Systems;Organismal Systems	Lipid metabolism;Endocrine system;Endocrine system	Lipids and lipid-like molecules	Fatty Acyls	319.228	0.0157354	0	47	1.74472	54397-83-0	Eicosanoids	7.483	7.591	7.329	7.591	7.455	7.343	7.383	7.373	7.385
neg_96	Uridine	metab_11439	B(i)	map00240;map01100;map02010;map01232	Pyrimidine metabolism;Metabolic pathways;ABC transporters;Nucleotide metabolism	PW_C000202;HMDB0000296;MJDBOTE0000788	M-H, M+Cl, M+FA-H	C9H12N2O6	1.7886	C00299	neg	Nucleic acids	Nucleosides	Metabolism;Metabolism;Environmental Information Processing;Metabolism	Nucleotide metabolism;Global and overview maps;Membrane transport;Global and overview maps	Nucleosides, nucleotides, and analogues	Pyrimidine nucleosides	243.062	0.0384126	32.4	0	0.808264	58-96-8	Not Available	6.152	5.891	5.952	5.52	5.812	5.674	5.841	5.838	5.811
